# Supplementary material for: An enhancer variant at 16q22.1 predisposes to hepatocellular carcinoma via regulating PRMT7 expression
Source: Nat Commun. 2022 Mar 9;13:1232. doi: 10.1038/s41467-022-28861-0 (PMC8907293; doi:10.1038/s41467-022-28861-0)
Supplement: Supplementary file 3 — Supplementary Data 1 [file 41467_2022_28861_MOESM3_ESM.xlsx]

## Sheet: Supplementary Data 1
Supplementary Data 1 The results of eQTL analysis for association between rs73613962 and the flanking genes in a one mega-base pair window
No.	Gene	Gencode ID	P value	Effect size	Standard error
				(effect allele, G)
1	THAP11	ENSG00000168286.2	0.31	0.1	0.1
2	NUTF2	ENSG00000102898.11	0.262	0.08	0.07
3	CENPT	ENSG00000102901.12	0.165	0.09	0.06
4	EDC4	ENSG00000038358.14	0.0508	0.15	0.08
5	NRN1L	ENSG00000188038.7	0.204	-0.12	0.09
6	PSKH1	ENSG00000159792.9	0.766	0.02	0.07
7	CTRL	ENSG00000141086.17	0.525	0.06	0.1
8	PSMB10	ENSG00000205220.11	0.521	0.06	0.09
9	LCAT	ENSG00000213398.7	0.0556	0.12	0.06
10	SLC12A4	ENSG00000124067.16	0.1	0.13	0.08
11	DPEP3	ENSG00000141096.4	0.0248	-0.35	0.16
12	DUS2	ENSG00000167264.17	0.158	0.13	0.09
13	DPEP2	ENSG00000167261.13	0.932	0.01	0.09
14	DDX28	ENSG00000182810.6	0.243	0.08	0.07
15	NFATC3	ENSG00000072736.18	0.298	-0.08	0.07
16	AC020978.3	ENSG00000260891.1	0.949	-0.01	0.15
17	AC020978.7	ENSG00000263276.1	0.94	0.01	0.12
18	AC020978.4	ENSG00000261469.1	0.0883	-0.12	0.07
19	ESRP2	ENSG00000103067.13	0.95	0.01	0.08
20	PLA2G15	ENSG00000103066.12	0.0407	-0.19	0.09
21	SLC7A6	ENSG00000103064.13	0.0322	0.15	0.07
22	AC020978.9	ENSG00000279649.1	0.721	0.04	0.11
23	SLC7A6OS	ENSG00000103061.12	0.172	-0.14	0.1
24	PRMT7	ENSG00000132600.16	3.61e-11	0.69	0.1
25	AC099521.2	ENSG00000279693.1	0.282	-0.1	0.1
26	SMPD3	ENSG00000103056.11	0.133	-0.14	0.09
27	ZFP90	ENSG00000184939.15	0.869	0.02	0.1
28	CDH1	ENSG00000039068.18	0.872	-0.01	0.08
29	FTLP14	ENSG00000260459.2	0.921	-0.01	0.12
30	TANGO6	ENSG00000103047.7	0.522	0.06	0.09
31	AC009137.2	ENSG00000266801.1	0.407	0.11	0.14
32	HAS3	ENSG00000103044.10	0.848	0.02	0.1
33	UTP4	ENSG00000141076.17	0.67	-0.02	0.05
34	CHTF8	ENSG00000168802.12	0.361	0.07	0.07
35	SNTB2	ENSG00000168807.16	0.724	0.03	0.08
36	VPS4A	ENSG00000132612.15	0.511	-0.05	0.07
The association of the rs73613962 genotype with the expression of the flanking genes was evaluated by linear regression analysis.
