# Supplementary material for: An enhancer variant at 16q22.1 predisposes to hepatocellular carcinoma via regulating PRMT7 expression
Source: Nat Commun. 2022 Mar 9;13:1232. doi: 10.1038/s41467-022-28861-0 (PMC8907293; doi:10.1038/s41467-022-28861-0)
Supplement: Supplementary file 4 — Supplementary Data 2 [file 41467_2022_28861_MOESM4_ESM.xlsx]

## Sheet: Supplementary Data 2
Supplementary Data 2 Primer sequences used in this study
Name	Sequence（5’-3’）	Application
Luci-F	CTGGCCTAACTGGCCGGTACCAAAACCCCGCCTCTACAAA	Luciferase assay
Luci-R	TACCCTCTAGTGTCTAAGCTAAACAGAAGCCTTGTCTCGG
Mut-F	GTAATAAATATAAATAATAATTTATA	Luciferase assay
Mut-R	TGTGCCTAATTTATAAATTAAACCTGG
Luci_Rev-F	TACCCTCTAGTGTCTAAGCTCAAAACCCCGCCTCTACAAA	Luciferase assay
Luci_Rev-R	CTGGCCTAACTGGCCGGTACAAACAGAAGCCTTGTCTCGG
gRNA-F	TGAACCTGGTCATAGGTAAGCT GTTTTAGAG	Cas9
gRNA-R	CTAGCTCTAAAACAGCTTACCTATGACCAGGTTCA
gRNA1-F	TGAGCTACTTTTTGTAGAGGCG GTTTTAGAG	dCas9
gRNA1-R	CTAGCTCTAAAACCGCCTCTACAAAAAGTAGCTCA
gRNA2-F	TGAACCTGGTCATAGGTAAGCT GTTTTAGAG	Cas9/dCas9
gRNA2-R	CTAGCTCTAAAACAGCTTACCTATGACCAGGTTCA
gRNA3-F	TGCATGAGAGCGGAAATTTTAG GTTTTAGAG	dCas9
gRNA3-R	CTAGCTCTAAAACCTAAAATTTCCGCTCTCATGCA
GAPDH-qF	ATGTTCGTCATGGGTGTGAA	qPCR
GAPDH-qR	GTTGTCATGGATGACCTTGG
PRMT7-qF	CCTTGGTTCTCGACATTGGC	qPCR
PRMT7-qR	CCACAATCTTCACAGCAGCA
EMSA-GF	TATAAATTATTATTTATATTTATTAGTGTGCCTAATTTATAAATTAAACC	EMSA oligo
EMSA-GR	GGTTTAATTTATAAATTAGGCACACTAATAAATATAAATAATAATTTATA
EMSA-TF	TATAAATTATTATTTATATTTATTATTGTGCCTAATTTATAAATTAAACC	EMSA oligo
EMSA-TR	GGTTTAATTTATAAATTAGGCACAATAATAAATATAAATAATAATTTATA
ChIP_SNP-qF	AGTTGTGTACCATTCTGAGT	ChIP-qPCR
ChIP_SNP-qR	TCAGCGTGGAGGATTAGCAT
ChIP_Pro-qF	TTACAAGCGAGCACAAGAGC	ChIP-qPCR
ChIP_Pro-qR	CGGGTCCTAAAGCAGAACTG
ChIP_Down-qF	GCTGAGAATGCTCCAACACA	ChIP-qPCR
ChIP_ Down -qR	AGCAGAAGCCAGAAGAGCAG
HNF4A-siRNA1-F	GAC AUU CGG GCG AAG AAG AdTdT	HNF4A knockdown
HNF4A-siRNA1-R	UCU UCU UCG CCC GAA UGU CdGdC
HNF4A-siRNA2-F	CCAGUAUGACUCGCGUGGCCGCUdTdT	HNF4A knockdown
HNF4A-siRNA2-R	AGCGGCCACGCGAGUCAUACUGGdTdT
PRMT7-siRNA1-F	GCUAACCACUUGGAAGAUAAAdTdT	PRMT7 knockdown
PRMT7-siRNA1-R	UUUAUCUUCCAAGUGGUUAGCdTdT
PRMT7-siRNA2-F	CACAUCAUGGACGACAUGAUUdTdT	PRMT7 knockdown
PRMT7-siRNA2-R	AAUCAUGUCGUCCAUGAUGUGdTdT
HNF4A-qF	CTGCTGGTTCTCGTTGAGTG	qPCR
HNF4A-qR	ATGGATCTCTTGGTGGCTCC
sh1-F	CCGGGCTAACCACTTGGAAGATAAACTCGAGTTTATCTTCCAAGTGGTTAGCTTTTTG	PRMT7 knockdown
sh1-R	AATTCAAAAAGCTAACCACTTGGAAGATAAACTCGAGTTTATCTTCCAAGTGGTTAGC
sh2-F	CCGGCACATCATGGACGACATGATTCTCGAGAATCATGTCGTCCATGATGTGTTTTTG	PRMT7 knockdown
sh2-R	AATTCAAAAACACATCATGGACGACATGATTCTCGAGAATCATGTCGTCCATGATGTG
OE-F	ACTCTAGAGCTAGCGAATTCAAAACTGGGGAGCTAGTGGG	PRMT7 overexpression
OE-R	CCCTCAGCGGCCGCGGATCC GTCTGGGGTATCTGCATGC
GADD45B-qF	TACGAGTCGGCCAAGTTGAT	qPCR
GADD45B-qR	AAGGACTGGATGAGCGTGAA
FAS-qF	TGCCCAAGTGACTGACATCA	qPCR
FAS-qR	CATCCCCATTGACTGTGCAG
PMAIP1-qF	ACCAAGCCGGATTTGCGATT	qPCR
PMAIP1-qR	ACTTGCACTTGTTCCTCGTGG
CDKN1A-qF	CGACTGTGATGCGCTAATGG	qPCR
CDKN1A-qR	CTGCCTCCTCCCAACTCATC
GADD45B-ChIP-F	TTTGCAACCTCCCACTTTCG	ChIP-qPCR
GADD45B-ChIP-R	CGTCTGAGTAATGGGTCTGC
FAS-ChIP-F1	CGATGGGAGCTGGACAAATC	ChIP-qPCR
FAS-ChIP-R1	ACCGACAAACATGTGTGCAA
FAS-ChIP-F2	GGCAATCCCTCCTCCAAAAG	ChIP-qPCR
FAS-ChIP-R2	AGGGACCTGCAGAATCTCTT
FAS-ChIP-F3	CCTTGCCATTTCTTTCATTTCCC	ChIP-qPCR
FAS-ChIP-R3	GGGGCATGCTTTCTTTGGAT
PMAIP1-ChIP-F	CACCGTGTGTAGTTGGCATC	ChIP-qPCR
PMAIP1-ChIP-R	CCTTCTTCCCAGGCATCTCC
CDKN1A-ChIP-F	TCTTCGAGGCCAGCATTGAA	ChIP-qPCR
CDKN1A-ChIP-R	GGAATGCCGCAGATGTACAT
