# Supplementary material for: An enhancer variant at 16q22.1 predisposes to hepatocellular carcinoma via regulating PRMT7 expression
Source: Nat Commun. 2022 Mar 9;13:1232. doi: 10.1038/s41467-022-28861-0 (PMC8907293; doi:10.1038/s41467-022-28861-0)
Supplement: Supplementary file 5 — Supplementary Data 3 [file 41467_2022_28861_MOESM5_ESM.xlsx]

## Sheet: Supplementary Data 3
Supplementary Data 3 Summary statistics for the top 10,000 SNPs in association with HCC risk at the discovery stage
Chromosome	Position	SNP	OR (95%CI)	P
6	32654502	rs114495503	0.62 (0.51-0.75)	9.659e-07
4	165718740	rs12711369	0.74 (0.66-0.84)	1.007e-06
4	165720012	rs6839546	0.75 (0.66-0.84)	1.022e-06
22	19506880	rs9606045	1.75 (1.40-2.20)	1.312e-06
6	32666173	rs114401688	0.62 (0.51-0.75)	1.339e-06
6	32666295	rs115388581	0.62 (0.51-0.75)	1.339e-06
4	165723021	rs11939248	0.75 (0.67-0.84)	1.407e-06
4	165718132	rs6536863	0.75 (0.66-0.84)	1.467e-06
6	80421060	rs9361548	1.93 (1.48-2.52)	1.511e-06
6	80421076	rs9361549	1.93 (1.48-2.52)	1.511e-06
6	32673475	rs116618966	0.62 (0.51-0.76)	1.514e-06
4	165716176	rs10008747	0.75 (0.67-0.84)	1.516e-06
4	165716442	rs7660690	0.75 (0.67-0.84)	1.516e-06
4	165715773	rs10016667	0.75 (0.67-0.84)	1.591e-06
4	165714636	rs6852756	0.75 (0.67-0.84)	1.656e-06
4	165714791	rs6852983	0.75 (0.67-0.84)	1.656e-06
4	165722419	rs11724553	0.75 (0.67-0.84)	1.7e-06
4	165714898	rs6536862	0.75 (0.67-0.84)	1.796e-06
4	165715056	rs7695417	0.75 (0.67-0.84)	1.796e-06
4	165715846	rs9994292	0.75 (0.67-0.84)	1.804e-06
4	165722484	rs11732809	0.75 (0.67-0.85)	1.882e-06
4	165714021	rs6536860	0.75 (0.67-0.85)	1.894e-06
4	165714431	rs6852696	0.75 (0.67-0.85)	2e-06
4	165714527	rs6852887	0.75 (0.67-0.85)	2.019e-06
4	165714026	rs6536861	0.75 (0.67-0.85)	2.171e-06
4	165714224	rs6824113	0.75 (0.67-0.85)	2.171e-06
4	165721361	rs4377546	0.75 (0.67-0.85)	2.208e-06
4	165722233	rs9999138	0.75 (0.67-0.85)	2.284e-06
4	165713928	rs6536858	0.75 (0.67-0.85)	2.434e-06
12	118217348	rs979723	1.34 (1.19-1.52)	2.496e-06
4	165712541	rs7681632	0.76 (0.67-0.85)	2.802e-06
4	165723518	rs10213405	0.75 (0.67-0.85)	2.901e-06
4	165713423	rs7687898	0.76 (0.67-0.85)	3.037e-06
4	165713749	rs6536854	0.76 (0.67-0.85)	3.037e-06
4	165721118	rs13152512	0.76 (0.67-0.85)	3.07e-06
4	165713644	rs6536853	0.76 (0.67-0.85)	3.175e-06
4	165712679	rs7681864	0.76 (0.67-0.85)	3.262e-06
4	165713873	rs6536856	0.76 (0.67-0.85)	3.383e-06
17	15193056	rs1380181	0.71 (0.62-0.82)	3.449e-06
6	80443671	rs72893065	1.87 (1.44-2.44)	3.475e-06
6	144615140	rs2473132	0.73 (0.64-0.83)	3.529e-06
12	118217304	rs979722	1.34 (1.18-1.51)	3.537e-06
6	144620145	rs2473138	0.73 (0.64-0.84)	3.585e-06
6	144616939	rs2473133	0.73 (0.64-0.84)	3.696e-06
4	165711233	rs6536852	0.76 (0.68-0.85)	3.765e-06
4	165711520	rs7674653	0.76 (0.68-0.85)	3.765e-06
4	165711094	rs6536851	0.76 (0.68-0.85)	3.795e-06
6	144620567	rs2473139	0.73 (0.64-0.84)	3.951e-06
6	32673719	rs118055667	0.56 (0.44-0.72)	3.99e-06
6	32675470	rs114357491	0.56 (0.44-0.72)	3.99e-06
12	118216847	rs979721	1.34 (1.18-1.51)	4.02e-06
6	144617117	rs2473134	0.73 (0.64-0.84)	4.059e-06
6	144618167	rs1322447	0.73 (0.64-0.84)	4.079e-06
6	144621431	rs1967671	0.73 (0.64-0.84)	4.159e-06
6	144622299	rs2473145	0.73 (0.64-0.84)	4.159e-06
6	144612669	rs2473131	0.73 (0.64-0.84)	4.34e-06
4	165710503	rs7668032	0.76 (0.68-0.86)	4.419e-06
6	144620688	rs2473140	0.73 (0.64-0.84)	4.586e-06
6	144620787	rs2473141	0.73 (0.64-0.84)	4.586e-06
6	144621254	rs2017652	0.73 (0.64-0.84)	4.586e-06
6	144621409	rs2473144	0.73 (0.64-0.84)	4.586e-06
4	165712834	rs7681596	0.76 (0.68-0.86)	4.716e-06
4	165719642	rs13138910	1.32 (1.17-1.48)	4.937e-06
6	80441475	rs9443691	1.84 (1.42-2.39)	5.025e-06
12	118215699	rs11068676	1.33 (1.18-1.51)	5.115e-06
6	144620903	rs2502628	0.73 (0.64-0.84)	5.19e-06
6	144620918	rs2473142	0.73 (0.64-0.84)	5.19e-06
6	144620951	rs2473143	0.73 (0.64-0.84)	5.19e-06
4	165713760	rs6536855	0.76 (0.68-0.86)	5.21e-06
6	80439683	rs9361552	1.84 (1.41-2.38)	5.221e-06
4	165712922	rs7681785	0.76 (0.68-0.86)	5.294e-06
12	118216516	rs921061	1.33 (1.18-1.51)	5.353e-06
12	118216575	rs921062	1.33 (1.18-1.51)	5.353e-06
6	32660866	rs114744294	0.57 (0.44-0.72)	5.377e-06
6	32661335	rs115328288	0.57 (0.44-0.72)	5.377e-06
6	32661432	rs115962869	0.57 (0.44-0.72)	5.377e-06
6	32661440	rs114895478	0.57 (0.44-0.72)	5.377e-06
6	32662613	rs114289808	0.57 (0.44-0.72)	5.377e-06
6	32662754	rs115892034	0.57 (0.44-0.72)	5.377e-06
6	32662954	rs114677994	0.57 (0.44-0.72)	5.377e-06
6	32663819	rs115577932	0.57 (0.44-0.72)	5.377e-06
6	32664119	rs114218404	0.57 (0.44-0.72)	5.377e-06
6	32664154	rs115777056	0.57 (0.44-0.72)	5.377e-06
6	32664356	rs114536897	0.57 (0.44-0.72)	5.377e-06
6	32664373	rs116511602	0.57 (0.44-0.72)	5.377e-06
6	32665001	rs114492986	0.57 (0.44-0.72)	5.377e-06
6	32665270	rs116476267	0.57 (0.44-0.72)	5.377e-06
6	32666213	rs115842332	0.57 (0.44-0.72)	5.377e-06
6	32666222	rs114325417	0.57 (0.44-0.72)	5.377e-06
6	32666235	rs115262684	0.57 (0.44-0.72)	5.377e-06
6	32666559	rs116459302	0.57 (0.44-0.72)	5.377e-06
6	32667199	rs116738975	0.57 (0.44-0.72)	5.377e-06
6	32671391	rs115848735	0.57 (0.44-0.72)	5.377e-06
9	14040837	rs1853199	2.14 (1.54-2.97)	5.528e-06
6	32656477	rs114906670	0.57 (0.44-0.72)	5.538e-06
6	32657627	6:32657627_T_C	0.57 (0.44-0.72)	5.538e-06
6	32658355	rs116147199	0.57 (0.44-0.72)	5.538e-06
6	32658360	rs114996593	0.57 (0.44-0.72)	5.538e-06
6	32658610	rs114466112	0.57 (0.44-0.72)	5.538e-06
6	32659582	rs115144571	0.57 (0.44-0.72)	5.538e-06
6	32660104	rs115778092	0.57 (0.44-0.72)	5.538e-06
6	32660115	rs116287158	0.57 (0.44-0.72)	5.538e-06
9	14041071	rs10511588	2.14 (1.54-2.97)	5.755e-06
4	165723473	rs9308093	0.76 (0.67-0.86)	5.768e-06
3	26895022	rs9310820	1.41 (1.22-1.64)	5.796e-06
6	32652171	rs115413108	0.57 (0.44-0.73)	6.132e-06
6	80432701	rs9352757	1.83 (1.41-2.37)	6.331e-06
6	80435582	rs72907748	1.83 (1.41-2.37)	6.331e-06
6	80435617	rs72907751	1.83 (1.41-2.37)	6.331e-06
6	80435822	rs72907754	1.83 (1.41-2.37)	6.331e-06
6	80439665	rs9361551	1.83 (1.41-2.37)	6.331e-06
6	80439860	rs9361553	1.83 (1.41-2.37)	6.331e-06
6	80441386	rs12525648	1.83 (1.41-2.37)	6.331e-06
6	80441857	rs9361554	1.83 (1.41-2.37)	6.331e-06
6	32673055	rs138256019	0.57 (0.44-0.73)	6.407e-06
6	32657893	rs114302555	0.57 (0.44-0.73)	6.585e-06
6	32657916	rs115199957	0.57 (0.44-0.73)	6.585e-06
9	14037831	rs1853197	1.79 (1.39-2.31)	6.715e-06
7	5498823	rs35543958	0.50 (0.37-0.68)	7.575e-06
4	165721368	rs11943611	1.31 (1.16-1.47)	7.769e-06
10	24593416	rs76861440	0.62 (0.50-0.77)	7.965e-06
10	24593518	rs76657848	0.62 (0.50-0.77)	7.965e-06
18	6439640	rs12962183	1.30 (1.16-1.46)	7.972e-06
17	15187231	rs1870428	0.73 (0.64-0.84)	8.168e-06
17	15186049	rs2323653	0.73 (0.64-0.84)	9.225e-06
17	15186337	rs1079974	0.73 (0.64-0.84)	9.225e-06
9	14039652	rs10115541	2.07 (1.50-2.87)	9.958e-06
6	32650101	rs117933222	0.57 (0.45-0.73)	1.031e-05
3	26898377	rs9858870	1.37 (1.19-1.57)	1.067e-05
18	6439710	rs59646704	1.30 (1.15-1.45)	1.102e-05
10	24599042	rs77598978	0.62 (0.50-0.77)	1.119e-05
12	118206910	rs10774952	1.31 (1.16-1.47)	1.213e-05
6	80428084	rs72907726	1.76 (1.36-2.26)	1.241e-05
6	80428992	rs1076764	1.76 (1.36-2.26)	1.241e-05
17	15178880	rs6502441	0.74 (0.64-0.85)	1.334e-05
7	144095600	rs2699503	1.41 (1.21-1.64)	1.337e-05
7	144095880	rs2699502	1.41 (1.21-1.64)	1.337e-05
7	144096598	rs11769847	1.41 (1.21-1.64)	1.337e-05
7	144096839	rs757388	1.41 (1.21-1.64)	1.337e-05
6	32649824	rs115341895	0.58 (0.45-0.74)	1.341e-05
3	26890400	rs9871922	1.39 (1.20-1.61)	1.411e-05
18	6439039	rs12965128	1.29 (1.15-1.45)	1.422e-05
18	6439151	rs12961450	1.29 (1.15-1.45)	1.442e-05
6	32600101	rs116018922	0.65 (0.53-0.79)	1.465e-05
18	6438675	rs12955403	1.29 (1.15-1.45)	1.5e-05
7	144098896	rs727712	1.40 (1.20-1.63)	1.519e-05
7	144098992	rs727714	1.40 (1.20-1.63)	1.519e-05
9	14038453	rs2382434	2.04 (1.48-2.81)	1.553e-05
7	5499256	rs35354950	0.52 (0.38-0.70)	1.639e-05
6	32389997	rs139994880	0.72 (0.62-0.83)	1.643e-05
2	16085220	rs56337966	2.25 (1.56-3.26)	1.703e-05
4	71081038	rs1828826	0.74 (0.64-0.85)	1.71e-05
7	144101509	rs1208166	1.40 (1.20-1.63)	1.789e-05
7	144104982	rs1208174	1.40 (1.20-1.63)	1.81e-05
7	144106114	rs1208175	1.40 (1.20-1.63)	1.81e-05
7	144106599	rs1208177	1.40 (1.20-1.63)	1.81e-05
4	186832817	rs6819746	1.39 (1.19-1.61)	1.827e-05
7	144104162	rs916968	1.40 (1.20-1.63)	1.833e-05
7	144102498	rs1208167	1.40 (1.20-1.63)	1.845e-05
7	144102623	rs1208169	1.40 (1.20-1.63)	1.845e-05
7	144109883	rs62483066	1.40 (1.20-1.63)	1.86e-05
17	74152366	rs881502	0.72 (0.62-0.84)	1.902e-05
2	16087781	rs56285548	1.90 (1.41-2.54)	1.958e-05
7	144103915	rs1208173	1.40 (1.20-1.63)	1.968e-05
6	32577973	rs532965	0.66 (0.54-0.80)	2.067e-05
7	84980806	rs145248887	0.24 (0.13-0.47)	2.074e-05
8	37090376	rs10504002	2.06 (1.48-2.86)	2.088e-05
7	18262273	rs17138794	1.37 (1.19-1.59)	2.09e-05
10	24595522	rs75900944	0.64 (0.52-0.78)	2.239e-05
7	144099906	rs1208224	1.39 (1.20-1.62)	2.255e-05
7	144095730	rs11979528	1.39 (1.19-1.62)	2.302e-05
1	66260999	rs4551569	1.31 (1.15-1.48)	2.353e-05
6	32561334	rs35265698	0.66 (0.54-0.80)	2.36e-05
6	80440432	rs4383767	1.72 (1.34-2.20)	2.403e-05
6	80441913	rs9352760	1.72 (1.34-2.20)	2.403e-05
7	84945886	rs141977769	0.25 (0.13-0.47)	2.446e-05
7	144109678	rs7793948	1.39 (1.19-1.62)	2.496e-05
7	84955449	rs189768011	0.28 (0.16-0.51)	2.529e-05
6	32591588	rs113785384	0.66 (0.54-0.80)	2.571e-05
11	34417143	rs2103711	1.28 (1.14-1.44)	2.59e-05
6	32680576	rs114096659	0.63 (0.51-0.78)	2.592e-05
9	14044105	rs7869774	1.92 (1.42-2.60)	2.655e-05
12	118208215	rs2047931	1.33 (1.16-1.51)	2.673e-05
7	144110595	rs4725650	1.39 (1.19-1.62)	2.679e-05
22	19431049	rs9606020	1.56 (1.27-1.92)	2.692e-05
7	18281825	rs302142	1.36 (1.18-1.57)	2.726e-05
6	80421665	rs2812720	1.71 (1.33-2.19)	2.741e-05
8	126327455	rs78663786	0.58 (0.45-0.75)	2.745e-05
8	126329710	rs75559673	0.58 (0.45-0.75)	2.745e-05
2	52188951	rs142514361	0.37 (0.23-0.59)	2.761e-05
2	52188953	rs147559121	0.37 (0.23-0.59)	2.761e-05
12	118224607	rs1812316	1.30 (1.15-1.47)	2.783e-05
7	144096456	rs11769787	1.39 (1.19-1.62)	2.787e-05
19	633618	rs9304925	1.31 (1.15-1.48)	2.827e-05
7	144109019	rs59826252	1.38 (1.19-1.61)	2.835e-05
6	32582650	rs111344329	0.66 (0.55-0.80)	2.852e-05
12	118223813	rs1020401	1.30 (1.15-1.47)	2.864e-05
6	32681339	rs116642851	0.64 (0.51-0.79)	3.034e-05
9	19685282	rs12555511	1.51 (1.24-1.83)	3.107e-05
9	14043516	rs10738352	1.90 (1.41-2.57)	3.143e-05
6	32583357	rs112969691	0.66 (0.55-0.81)	3.154e-05
6	144623586	rs2473150	0.74 (0.65-0.86)	3.156e-05
7	144104784	rs7795539	1.38 (1.19-1.61)	3.226e-05
7	144104992	rs11973793	1.38 (1.19-1.61)	3.226e-05
9	14043162	rs10756524	1.90 (1.40-2.57)	3.231e-05
7	18278088	rs302132	1.36 (1.18-1.57)	3.243e-05
3	26887311	rs9845971	1.36 (1.18-1.57)	3.276e-05
2	52177311	rs78624574	0.46 (0.31-0.66)	3.326e-05
2	179190297	rs10203141	1.27 (1.14-1.42)	3.327e-05
2	52179555	rs114003175	0.46 (0.31-0.66)	3.334e-05
2	52179764	rs142868247	0.46 (0.31-0.66)	3.334e-05
6	80418758	rs9352755	1.83 (1.37-2.42)	3.346e-05
7	68012803	rs4718779	1.27 (1.14-1.43)	3.346e-05
7	68013769	rs9638259	1.27 (1.14-1.43)	3.346e-05
10	24591564	rs77265179	0.65 (0.53-0.80)	3.399e-05
22	19514013	rs9604969	1.62 (1.29-2.04)	3.403e-05
8	130093098	rs4493879	1.64 (1.30-2.07)	3.418e-05
8	130094826	rs62525744	1.64 (1.30-2.07)	3.418e-05
8	130094995	rs62525745	1.64 (1.30-2.07)	3.418e-05
8	130101401	rs11777036	1.64 (1.30-2.07)	3.418e-05
6	80447478	rs16890976	1.83 (1.38-2.44)	3.44e-05
7	68010068	rs2868553	1.27 (1.14-1.43)	3.467e-05
12	83531577	rs11115611	1.53 (1.25-1.86)	3.483e-05
8	37090705	rs1041727	2.00 (1.44-2.77)	3.534e-05
7	18276993	rs10281630	1.35 (1.17-1.56)	3.573e-05
10	24592057	rs117393429	0.65 (0.53-0.80)	3.588e-05
7	68015015	rs7786924	1.27 (1.14-1.43)	3.594e-05
7	68015028	rs7790867	1.27 (1.14-1.43)	3.594e-05
12	34315177	rs11836207	1.93 (1.41-2.63)	3.627e-05
12	118211046	rs7972142	1.32 (1.16-1.50)	3.629e-05
6	32680928	rs114709572	0.64 (0.52-0.79)	3.631e-05
10	24598185	rs79924835	0.64 (0.52-0.79)	3.668e-05
7	18254634	rs2041092	1.37 (1.18-1.59)	3.686e-05
6	92562268	rs2101980	1.36 (1.18-1.58)	3.693e-05
7	18254633	rs2041093	1.37 (1.18-1.58)	3.845e-05
6	92561978	rs931654	1.36 (1.18-1.58)	3.849e-05
4	186836119	rs66547080	1.38 (1.18-1.60)	3.873e-05
7	144107553	rs1024481	1.38 (1.18-1.60)	3.91e-05
9	122419107	rs7038699	1.43 (1.21-1.70)	3.999e-05
8	130104624	rs11774875	1.63 (1.29-2.07)	4.035e-05
2	52159608	rs76117091	0.46 (0.32-0.67)	4.072e-05
2	52160297	rs75490307	0.46 (0.32-0.67)	4.072e-05
7	18267499	rs10265242	1.35 (1.17-1.56)	4.125e-05
7	18267912	rs35376774	1.35 (1.17-1.56)	4.125e-05
7	18268093	rs35307869	1.35 (1.17-1.56)	4.125e-05
18	74996891	rs2717114	1.28 (1.14-1.45)	4.148e-05
13	62959980	rs309108	0.69 (0.58-0.83)	4.166e-05
6	144623499	rs2502631	0.75 (0.65-0.86)	4.172e-05
2	52160265	rs78862016	0.46 (0.32-0.67)	4.27e-05
2	169711304	rs2685799	1.28 (1.14-1.44)	4.273e-05
8	126338304	rs6651234	0.59 (0.46-0.76)	4.28e-05
8	126338624	rs78745155	0.59 (0.46-0.76)	4.28e-05
8	126338964	rs137887576	0.59 (0.46-0.76)	4.28e-05
8	126341151	rs78258496	0.59 (0.46-0.76)	4.28e-05
20	1813373	rs156353	0.76 (0.67-0.87)	4.284e-05
12	83533676	rs12820610	1.52 (1.25-1.86)	4.306e-05
22	19395136	rs5748183	1.54 (1.25-1.90)	4.341e-05
22	19398945	rs5748188	1.54 (1.25-1.90)	4.341e-05
22	19399856	rs5748189	1.54 (1.25-1.90)	4.341e-05
22	19404552	rs5748194	1.54 (1.25-1.90)	4.341e-05
22	19407344	rs5748195	1.54 (1.25-1.90)	4.341e-05
22	19409562	rs10427838	1.54 (1.25-1.90)	4.341e-05
22	19412597	rs5748199	1.54 (1.25-1.90)	4.341e-05
22	19414259	rs5748201	1.54 (1.25-1.90)	4.341e-05
22	19416053	rs5748203	1.54 (1.25-1.90)	4.341e-05
22	19416691	rs5993639	1.54 (1.25-1.90)	4.341e-05
22	19422966	rs8137606	1.54 (1.25-1.90)	4.341e-05
8	126370879	rs6651237	0.59 (0.46-0.76)	4.361e-05
7	144103117	rs4725649	1.37 (1.18-1.60)	4.411e-05
4	40416124	rs278927	1.31 (1.15-1.49)	4.456e-05
22	19371956	rs5746732	1.54 (1.25-1.89)	4.47e-05
22	19373861	rs17208994	1.54 (1.25-1.89)	4.47e-05
22	19376124	rs2097605	1.54 (1.25-1.89)	4.47e-05
22	19377147	rs5748173	1.54 (1.25-1.89)	4.47e-05
22	19377483	rs9606001	1.54 (1.25-1.89)	4.47e-05
22	19377933	rs28496364	1.54 (1.25-1.89)	4.47e-05
8	126321273	rs144116993	0.58 (0.45-0.76)	4.489e-05
1	97099142	rs11165686	1.29 (1.14-1.46)	4.519e-05
22	19400229	rs5748190	1.54 (1.25-1.90)	4.524e-05
22	19400985	rs5748192	1.54 (1.25-1.90)	4.524e-05
22	19401073	rs5748193	1.54 (1.25-1.90)	4.524e-05
22	19402307	rs5993632	1.54 (1.25-1.90)	4.524e-05
22	19402358	rs5993633	1.54 (1.25-1.90)	4.524e-05
6	144623353	rs2473149	0.75 (0.65-0.86)	4.529e-05
8	130107381	rs56100663	1.63 (1.29-2.06)	4.556e-05
22	19379194	rs57988541	1.54 (1.25-1.89)	4.574e-05
22	19360730	rs5748161	1.54 (1.25-1.89)	4.615e-05
11	111275725	rs10891260	0.74 (0.64-0.86)	4.635e-05
6	80456523	rs9352761	1.81 (1.36-2.40)	4.646e-05
2	169707552	rs488621	1.28 (1.14-1.44)	4.65e-05
8	126325828	rs17403341	0.58 (0.45-0.76)	4.671e-05
6	144623965	rs2473151	0.75 (0.65-0.86)	4.674e-05
7	144101502	rs2371397	1.37 (1.18-1.60)	4.68e-05
22	19400585	rs5748191	1.54 (1.25-1.89)	4.696e-05
7	18270495	rs109251	1.34 (1.17-1.55)	4.705e-05
7	67996259	rs11974756	1.27 (1.13-1.42)	4.717e-05
6	92564479	rs2501668	1.36 (1.17-1.58)	4.727e-05
2	52163226	2:52163226_A_G	0.47 (0.32-0.67)	4.76e-05
12	118228124	rs10774957	1.29 (1.14-1.45)	4.783e-05
2	169709757	rs527393	1.28 (1.13-1.43)	4.802e-05
7	18270019	rs302155	1.34 (1.17-1.55)	4.802e-05
7	67999012	rs6976102	1.27 (1.13-1.42)	4.808e-05
7	67999163	rs58120903	1.27 (1.13-1.42)	4.808e-05
2	52175549	rs6744240	0.46 (0.32-0.67)	4.832e-05
2	52175554	rs6731150	0.46 (0.32-0.67)	4.832e-05
12	83530199	rs3812790	1.51 (1.24-1.85)	4.87e-05
2	169738237	rs493816	1.27 (1.13-1.43)	4.886e-05
12	118217801	rs1446420	1.31 (1.15-1.50)	4.892e-05
11	111274982	rs11213876	0.74 (0.65-0.86)	4.899e-05
7	68006310	rs9768311	1.27 (1.13-1.42)	4.916e-05
7	68006651	rs11766342	1.27 (1.13-1.42)	4.916e-05
7	68006658	rs11766343	1.27 (1.13-1.42)	4.916e-05
7	18285012	rs302146	1.35 (1.17-1.56)	4.946e-05
7	18285373	rs302147	1.35 (1.17-1.56)	4.946e-05
7	18286622	rs302148	1.35 (1.17-1.56)	4.946e-05
2	169714893	rs569997	1.27 (1.13-1.43)	4.968e-05
6	39032835	rs2254336	1.28 (1.14-1.44)	5.014e-05
11	111278901	rs10891262	0.74 (0.65-0.86)	5.018e-05
9	14042588	rs2382435	1.67 (1.30-2.14)	5.079e-05
6	92564930	rs2454247	1.36 (1.17-1.57)	5.094e-05
12	34331146	rs4623989	1.99 (1.43-2.78)	5.122e-05
7	68016896	rs13310350	1.27 (1.13-1.43)	5.19e-05
6	32390578	rs142807912	0.71 (0.61-0.84)	5.238e-05
12	83529931	rs3812789	1.51 (1.24-1.85)	5.245e-05
9	36068575	rs7866368	0.76 (0.66-0.87)	5.253e-05
7	67996983	rs6979790	1.27 (1.13-1.42)	5.265e-05
12	118221545	rs1446421	1.31 (1.15-1.50)	5.288e-05
7	18267229	rs302153	1.34 (1.16-1.55)	5.315e-05
10	24588938	rs78621759	0.65 (0.53-0.80)	5.322e-05
7	68004434	rs9720131	1.27 (1.13-1.42)	5.332e-05
2	169742758	rs7582529	1.27 (1.13-1.43)	5.342e-05
17	15041055	rs11658458	0.73 (0.63-0.85)	5.359e-05
7	18243479	rs1178315	1.36 (1.17-1.58)	5.386e-05
7	18243492	rs1178314	1.36 (1.17-1.58)	5.386e-05
12	34319309	rs6488209	1.85 (1.37-2.49)	5.437e-05
22	19367288	rs78577372	1.53 (1.25-1.88)	5.439e-05
22	19368532	rs5748164	1.53 (1.25-1.88)	5.439e-05
22	19368723	rs5748165	1.53 (1.25-1.88)	5.439e-05
22	19371625	rs5748169	1.53 (1.25-1.88)	5.439e-05
22	19376301	rs5992398	1.53 (1.25-1.88)	5.439e-05
22	19376929	rs5748172	1.53 (1.25-1.88)	5.439e-05
11	111274876	rs7121760	0.75 (0.65-0.86)	5.452e-05
7	18280938	rs122617	1.34 (1.16-1.55)	5.492e-05
7	18281414	rs302141	1.34 (1.16-1.55)	5.492e-05
8	126361863	rs58650877	0.59 (0.46-0.76)	5.532e-05
8	126370524	rs6651236	0.59 (0.46-0.76)	5.532e-05
8	130085034	rs62525724	1.62 (1.28-2.05)	5.565e-05
8	130086325	rs55802114	1.62 (1.28-2.05)	5.565e-05
12	118220522	rs10431398	1.31 (1.15-1.50)	5.574e-05
11	34508128	rs4755375	0.78 (0.70-0.88)	5.582e-05
9	36070280	rs7852424	0.76 (0.66-0.87)	5.589e-05
7	18260881	rs1178331	1.35 (1.17-1.56)	5.593e-05
9	36069996	rs10972716	0.76 (0.66-0.87)	5.606e-05
22	19361829	rs5746728	1.53 (1.24-1.88)	5.614e-05
22	19407597	rs1473108	1.53 (1.25-1.89)	5.71e-05
11	106982651	rs12789041	1.96 (1.41-2.72)	5.722e-05
19	376382	rs3764571	0.74 (0.64-0.86)	5.757e-05
12	118221434	rs4767614	1.31 (1.15-1.50)	5.761e-05
22	19345293	rs1210715	1.54 (1.25-1.90)	5.805e-05
22	19346214	rs1210716	1.54 (1.25-1.90)	5.805e-05
22	19346835	rs9605996	1.54 (1.25-1.90)	5.805e-05
22	19348399	rs2238766	1.54 (1.25-1.90)	5.842e-05
1	236605833	rs648236	0.78 (0.70-0.88)	5.887e-05
1	116801247	rs6699358	1.39 (1.19-1.64)	5.946e-05
1	168399628	rs2418857	0.64 (0.51-0.80)	5.948e-05
12	118221470	rs1504920	1.31 (1.15-1.49)	5.958e-05
8	126355161	rs77235354	0.59 (0.46-0.77)	5.963e-05
22	19339635	rs1210711	1.54 (1.25-1.89)	5.99e-05
7	67995912	rs13236832	1.27 (1.13-1.42)	6e-05
7	67996069	rs11981644	1.27 (1.13-1.42)	6e-05
5	75899712	rs6898614	1.74 (1.33-2.28)	6.013e-05
1	97161834	rs12069825	1.28 (1.13-1.44)	6.054e-05
6	80452014	rs9343932	1.80 (1.35-2.39)	6.089e-05
6	80452034	rs9359391	1.80 (1.35-2.39)	6.089e-05
6	92566704	rs2454244	1.35 (1.17-1.57)	6.109e-05
7	18280447	rs35676223	1.34 (1.16-1.54)	6.123e-05
2	52174280	rs11681041	0.47 (0.32-0.68)	6.126e-05
9	14047491	rs10756527	1.69 (1.31-2.19)	6.161e-05
2	169714350	rs2632380	1.27 (1.13-1.43)	6.171e-05
22	19353360	rs8137238	1.53 (1.24-1.89)	6.194e-05
9	14047554	rs10756528	1.69 (1.31-2.19)	6.254e-05
2	169715686	rs576062	1.27 (1.13-1.43)	6.278e-05
7	18279936	rs302140	1.34 (1.16-1.54)	6.293e-05
6	39039458	rs2300616	1.27 (1.13-1.42)	6.298e-05
7	18288472	rs188548	1.34 (1.16-1.54)	6.298e-05
8	126364324	rs74558696	0.59 (0.46-0.77)	6.315e-05
16	13631776	rs143546232	0.27 (0.14-0.51)	6.329e-05
22	19359022	rs5748159	1.53 (1.24-1.89)	6.338e-05
7	144094783	rs1208217	1.36 (1.17-1.58)	6.343e-05
1	97100397	rs11165688	1.28 (1.13-1.45)	6.346e-05
12	83530470	rs7297393	1.50 (1.23-1.84)	6.38e-05
22	19350700	rs7288785	1.53 (1.24-1.89)	6.386e-05
22	19351743	rs5748152	1.53 (1.24-1.89)	6.386e-05
22	19358782	rs5746727	1.53 (1.24-1.89)	6.386e-05
12	118209674	rs28713476	1.31 (1.15-1.49)	6.429e-05
14	23056914	rs5742736	1.57 (1.26-1.96)	6.479e-05
8	126352562	rs73336867	0.60 (0.46-0.77)	6.494e-05
12	34327991	rs10844832	1.92 (1.39-2.64)	6.497e-05
12	68113995	rs143290396	1.82 (1.36-2.44)	6.542e-05
8	27435284	rs78345203	0.52 (0.37-0.71)	6.543e-05
22	19392528	rs3788298	1.53 (1.24-1.88)	6.545e-05
12	68113442	rs192971312	1.82 (1.36-2.44)	6.546e-05
1	120241771	rs2764886	0.59 (0.45-0.76)	6.566e-05
13	62946733	rs2590492	0.72 (0.61-0.84)	6.596e-05
12	118223119	rs7978314	1.31 (1.15-1.49)	6.617e-05
10	128863969	rs6482989	1.37 (1.17-1.60)	6.633e-05
7	18260415	rs366909	1.35 (1.16-1.56)	6.654e-05
12	118226034	rs10850899	1.31 (1.15-1.49)	6.73e-05
7	18279509	rs436270	1.34 (1.16-1.54)	6.737e-05
13	70553113	rs4307825	1.28 (1.13-1.45)	6.75e-05
11	34513571	rs11032727	0.79 (0.70-0.89)	6.788e-05
9	128897180	rs10987165	0.77 (0.67-0.87)	6.945e-05
2	191970120	rs7582694	0.78 (0.69-0.88)	6.985e-05
6	92572753	rs6921678	1.35 (1.16-1.56)	7.101e-05
6	92573280	rs6927160	1.35 (1.16-1.56)	7.101e-05
12	118222168	rs7137915	1.31 (1.15-1.50)	7.134e-05
11	47611152	rs11039307	0.78 (0.69-0.88)	7.143e-05
1	97151495	rs17524886	1.27 (1.13-1.44)	7.181e-05
1	97154088	rs2021640	1.27 (1.13-1.44)	7.181e-05
1	97154634	rs996315	1.27 (1.13-1.44)	7.181e-05
1	97156678	rs11165702	1.27 (1.13-1.44)	7.181e-05
1	97159667	rs7550465	1.27 (1.13-1.44)	7.181e-05
9	34938514	rs56896343	1.60 (1.27-2.02)	7.184e-05
22	19506560	rs9606044	2.51 (1.59-3.95)	7.185e-05
12	118209234	rs7977016	1.30 (1.14-1.49)	7.19e-05
12	118214767	rs7309508	1.31 (1.15-1.49)	7.209e-05
9	36051603	rs10972710	0.76 (0.67-0.87)	7.229e-05
12	43535857	rs1166893	1.29 (1.14-1.47)	7.232e-05
12	118215694	rs10850898	1.31 (1.15-1.49)	7.287e-05
4	173156847	rs1503688	1.34 (1.16-1.55)	7.355e-05
22	19334813	rs986703	1.53 (1.24-1.88)	7.358e-05
22	19335614	rs1210709	1.53 (1.24-1.88)	7.358e-05
12	118233114	rs1318179	1.31 (1.15-1.49)	7.361e-05
2	169705037	rs497808	1.27 (1.13-1.42)	7.441e-05
22	19336597	rs1210710	1.53 (1.24-1.88)	7.454e-05
13	71655629	rs74096249	0.60 (0.47-0.78)	7.463e-05
1	97149118	rs12022396	1.27 (1.13-1.44)	7.48e-05
7	18269336	rs17418362	1.34 (1.16-1.54)	7.563e-05
1	120244858	rs658442	0.59 (0.45-0.77)	7.572e-05
1	120245173	rs660073	0.59 (0.45-0.77)	7.572e-05
6	92576591	rs1546210	1.35 (1.16-1.56)	7.618e-05
6	92576789	rs1391495	1.35 (1.16-1.56)	7.618e-05
1	236606124	rs651727	0.79 (0.70-0.89)	7.621e-05
11	111282054	rs7115223	0.75 (0.65-0.87)	7.627e-05
12	83529844	rs3812787	1.50 (1.23-1.83)	7.76e-05
6	92559843	rs2255287	1.35 (1.16-1.56)	7.766e-05
6	92560297	rs2454269	1.35 (1.16-1.56)	7.766e-05
22	19356467	rs5748157	1.53 (1.24-1.88)	7.776e-05
22	19356736	rs9605999	1.53 (1.24-1.88)	7.776e-05
22	19357513	rs5746725	1.53 (1.24-1.88)	7.776e-05
22	19357779	rs5746726	1.53 (1.24-1.88)	7.776e-05
9	36044139	rs1830821	0.76 (0.67-0.87)	7.792e-05
1	120254545	rs562038	0.59 (0.45-0.76)	7.835e-05
5	15660058	rs11743317	1.29 (1.14-1.46)	7.869e-05
12	118233167	rs7314496	1.31 (1.14-1.49)	7.871e-05
2	169742272	rs830193	1.26 (1.12-1.42)	7.913e-05
8	126356683	rs7824635	0.60 (0.47-0.77)	7.934e-05
13	25756349	rs78386548	1.36 (1.17-1.59)	7.945e-05
13	71664489	rs61682311	0.61 (0.47-0.78)	7.991e-05
7	144092656	rs1208212	1.35 (1.16-1.57)	8.023e-05
7	144092715	rs1208213	1.35 (1.16-1.57)	8.023e-05
7	144093101	rs1208214	1.35 (1.16-1.57)	8.023e-05
1	43306128	rs11210729	0.77 (0.68-0.88)	8.094e-05
22	19337633	rs885981	1.52 (1.23-1.87)	8.098e-05
1	236606292	rs646040	0.79 (0.70-0.89)	8.132e-05
7	144090373	rs1208204	1.35 (1.16-1.57)	8.137e-05
1	120255126	rs478093	0.59 (0.45-0.76)	8.2e-05
9	36061222	rs12683938	0.76 (0.67-0.87)	8.229e-05
9	36083666	rs7871153	0.76 (0.66-0.87)	8.236e-05
12	43535514	rs1166892	1.29 (1.14-1.47)	8.273e-05
8	126350887	rs78973660	0.60 (0.47-0.78)	8.315e-05
1	120229170	rs517533	0.59 (0.45-0.77)	8.383e-05
6	80422441	rs9361550	1.88 (1.37-2.58)	8.414e-05
6	92575318	rs1874786	1.34 (1.16-1.56)	8.45e-05
9	14044604	rs10756525	1.62 (1.28-2.07)	8.494e-05
1	97167384	rs7554256	1.27 (1.13-1.43)	8.498e-05
1	97167390	rs7554259	1.27 (1.13-1.43)	8.498e-05
1	120269991	rs616111	0.58 (0.44-0.76)	8.527e-05
13	62952416	rs309433	0.74 (0.63-0.86)	8.543e-05
1	97187083	rs3748785	1.27 (1.13-1.43)	8.554e-05
1	57672097	rs10489465	1.42 (1.19-1.70)	8.556e-05
9	19683803	rs7038422	1.47 (1.21-1.78)	8.564e-05
7	144090428	rs1208205	1.35 (1.16-1.56)	8.565e-05
7	144090946	rs1208206	1.35 (1.16-1.56)	8.565e-05
7	144091170	rs1208207	1.35 (1.16-1.56)	8.565e-05
6	32393062	rs115872036	0.72 (0.61-0.85)	8.599e-05
6	32393161	rs116279025	0.72 (0.61-0.85)	8.599e-05
5	142015389	rs249923	1.34 (1.16-1.56)	8.603e-05
11	70023850	rs61885517	1.83 (1.35-2.47)	8.605e-05
6	80408522	rs726695	1.77 (1.33-2.36)	8.63e-05
12	118211278	rs7956778	1.30 (1.14-1.49)	8.655e-05
4	173109636	rs2202281	1.49 (1.22-1.83)	8.66e-05
2	3493585	rs9751884	1.65 (1.29-2.13)	8.73e-05
17	15037865	rs1106530	0.74 (0.64-0.86)	8.841e-05
7	144091810	rs1208208	1.35 (1.16-1.57)	8.861e-05
7	144091985	rs1208210	1.35 (1.16-1.57)	8.861e-05
11	69977959	rs57107171	1.94 (1.39-2.69)	8.891e-05
11	69978535	rs116216964	1.94 (1.39-2.69)	8.891e-05
11	69979020	rs143318566	1.94 (1.39-2.69)	8.891e-05
1	120247355	rs592762	0.59 (0.45-0.77)	8.894e-05
1	120247887	rs595283	0.59 (0.45-0.77)	8.894e-05
6	39033420	rs910163	1.27 (1.13-1.43)	8.91e-05
6	39033427	rs910162	1.27 (1.13-1.43)	8.91e-05
12	118227358	rs7957795	1.30 (1.14-1.49)	8.925e-05
12	83528859	rs2292824	1.52 (1.23-1.87)	9.018e-05
6	144614132	rs2502642	0.76 (0.66-0.87)	9.033e-05
11	69977578	rs60185122	1.93 (1.39-2.69)	9.079e-05
11	69977456	rs182250324	1.93 (1.39-2.69)	9.133e-05
17	15038712	rs11652360	0.74 (0.64-0.86)	9.152e-05
6	55132907	rs144460694	0.39 (0.25-0.63)	9.311e-05
13	62950611	rs309431	0.74 (0.64-0.86)	9.406e-05
1	120267505	rs483180	0.59 (0.45-0.77)	9.443e-05
15	50002461	rs1484553	1.26 (1.12-1.42)	9.454e-05
11	18949220	rs7939600	0.75 (0.65-0.87)	9.46e-05
6	32394911	rs116385426	0.72 (0.61-0.85)	9.471e-05
12	118227544	rs7958901	1.30 (1.14-1.48)	9.501e-05
12	118227706	rs7959050	1.30 (1.14-1.48)	9.501e-05
12	118227832	rs10774956	1.30 (1.14-1.48)	9.501e-05
12	118228165	rs10744905	1.30 (1.14-1.48)	9.501e-05
21	35826923	rs2070362	0.41 (0.27-0.64)	9.519e-05
12	118233927	rs10219749	1.30 (1.14-1.49)	9.527e-05
17	78160499	rs12948806	1.56 (1.25-1.95)	9.549e-05
23	82126789	rs113196497	0.56 (0.42-0.75)	9.549e-05
10	24588548	rs77640486	0.66 (0.54-0.81)	9.601e-05
1	120242571	rs611365	0.60 (0.46-0.77)	9.702e-05
7	144087970	rs1208197	1.35 (1.16-1.56)	9.813e-05
20	44553908	rs6104398	1.29 (1.14-1.47)	9.864e-05
7	18295355	rs302135	1.33 (1.15-1.54)	9.874e-05
10	24572757	rs78997093	0.66 (0.53-0.81)	9.935e-05
11	35495674	rs12799002	1.27 (1.13-1.43)	9.963e-05
12	83528761	rs2292825	1.52 (1.23-1.87)	0.0001017
1	57672426	rs17115366	1.42 (1.19-1.69)	0.0001018
12	5151134	rs2239507	1.26 (1.12-1.42)	0.000102
1	185553042	rs333716	0.73 (0.62-0.86)	0.0001021
13	36253235	rs12584392	0.79 (0.70-0.89)	0.0001023
1	185548517	rs2208600	0.73 (0.62-0.86)	0.0001031
12	43536775	rs1166894	1.29 (1.13-1.46)	0.0001032
12	43537192	rs1167052	1.29 (1.13-1.46)	0.0001032
2	169731535	rs506273	1.26 (1.12-1.42)	0.0001036
22	19487192	rs9606038	1.56 (1.25-1.96)	0.0001036
6	92576951	rs9294513	1.34 (1.16-1.55)	0.0001037
11	41734368	rs287752	0.79 (0.71-0.89)	0.0001038
10	24580391	rs80356424	0.66 (0.53-0.81)	0.0001041
14	23056524	rs5742742	1.55 (1.24-1.93)	0.0001042
6	39041502	rs1042044	1.26 (1.12-1.41)	0.0001043
2	169727730	rs6734923	1.26 (1.12-1.42)	0.0001045
12	118211618	rs4766872	1.30 (1.14-1.48)	0.0001048
1	236604211	rs1253630	0.79 (0.70-0.89)	0.000105
21	35835087	rs117988475	0.41 (0.26-0.64)	0.0001054
11	41735316	rs287750	0.79 (0.71-0.89)	0.0001056
1	97099767	rs11165687	1.27 (1.13-1.43)	0.0001057
9	36066385	rs6476519	0.77 (0.67-0.88)	0.0001062
8	130087172	rs11996876	1.44 (1.20-1.72)	0.0001064
7	16090064	rs9647968	1.29 (1.13-1.46)	0.0001071
7	18301436	rs302192	1.33 (1.15-1.53)	0.0001087
7	18301626	rs302191	1.33 (1.15-1.53)	0.0001087
19	35936250	rs111830862	0.47 (0.32-0.69)	0.0001094
1	185549746	rs522048	0.73 (0.62-0.86)	0.0001098
7	18292584	rs167311	1.33 (1.15-1.53)	0.0001101
10	129298213	rs35131856	1.58 (1.25-1.99)	0.000111
11	47674084	rs11039327	0.78 (0.69-0.89)	0.0001115
11	70022172	rs117869965	1.80 (1.34-2.43)	0.0001115
12	43537881	rs1166896	1.29 (1.13-1.46)	0.0001115
7	144090244	rs1208203	1.34 (1.16-1.56)	0.0001116
9	128893038	rs10987162	0.77 (0.68-0.88)	0.0001116
12	118229071	rs10774958	1.30 (1.14-1.48)	0.0001122
12	118229553	rs1530540	1.30 (1.14-1.48)	0.0001122
12	118229731	rs1530541	1.30 (1.14-1.48)	0.0001122
11	60611256	rs73486900	1.99 (1.41-2.83)	0.0001124
12	118234080	rs10774959	1.27 (1.12-1.43)	0.0001124
2	169729563	rs554494	1.26 (1.12-1.41)	0.0001132
7	144084467	rs1635084	1.34 (1.16-1.56)	0.0001133
1	236604873	rs10925126	0.79 (0.71-0.89)	0.0001135
10	24576125	rs117801070	0.66 (0.54-0.82)	0.0001138
22	19327662	rs1210700	1.51 (1.23-1.87)	0.0001138
22	19327744	rs1210701	1.51 (1.23-1.87)	0.0001138
22	19328422	rs1210703	1.51 (1.23-1.87)	0.0001138
22	19329971	rs1210704	1.51 (1.23-1.87)	0.0001138
22	19330130	rs1210705	1.51 (1.23-1.87)	0.0001138
22	19331674	rs1210706	1.51 (1.23-1.87)	0.0001138
6	144634333	rs12660531	0.74 (0.64-0.86)	0.0001154
3	12998502	rs2570001	0.72 (0.61-0.85)	0.0001157
2	52204566	rs73930639	0.50 (0.35-0.71)	0.0001161
10	24584646	rs78368452	0.66 (0.53-0.81)	0.0001162
4	67060118	rs62305486	0.72 (0.61-0.85)	0.0001169
1	185549233	rs496413	0.73 (0.63-0.86)	0.0001173
1	185549523	rs579458	0.73 (0.63-0.86)	0.0001173
2	3493043	rs28469002	1.65 (1.28-2.13)	0.0001177
7	18244040	rs1178313	1.34 (1.15-1.55)	0.0001177
12	43538413	rs1153979	1.28 (1.13-1.46)	0.0001178
9	84213227	rs7045812	2.56 (1.59-4.13)	0.0001179
9	116877453	rs141300641	2.91 (1.69-5.00)	0.0001179
10	24581255	rs74323638	0.66 (0.54-0.82)	0.0001181
11	41731790	rs10837702	0.80 (0.71-0.89)	0.0001185
2	191964633	rs7574865	0.78 (0.69-0.89)	0.0001186
5	75890530	rs4397115	1.67 (1.29-2.17)	0.0001186
10	24578397	rs78071242	0.66 (0.54-0.82)	0.0001187
2	191943742	rs11889341	0.78 (0.69-0.89)	0.000119
16	53310816	rs60771121	0.77 (0.68-0.88)	0.0001193
16	53312151	rs142732417	0.77 (0.68-0.88)	0.0001193
4	173152095	rs836325	1.32 (1.15-1.52)	0.0001196
8	124133518	rs13252935	0.56 (0.42-0.75)	0.0001197
22	19423250	rs7575	1.39 (1.18-1.65)	0.0001204
12	83534343	rs7132550	1.50 (1.22-1.84)	0.0001209
12	118228784	rs4767622	1.29 (1.14-1.48)	0.0001211
6	29301222	rs115928665	1.33 (1.15-1.53)	0.0001212
6	29302030	rs115025153	1.33 (1.15-1.53)	0.0001212
6	29306350	rs114827547	1.33 (1.15-1.53)	0.0001212
6	29310681	rs115321544	1.33 (1.15-1.53)	0.0001212
13	71702329	rs139188343	0.61 (0.48-0.79)	0.000122
2	52213519	rs79389972	0.50 (0.35-0.71)	0.0001225
9	128904711	rs10819129	0.78 (0.68-0.88)	0.0001228
7	144083440	rs1731186	1.34 (1.16-1.56)	0.0001229
1	120254506	rs561931	0.59 (0.46-0.78)	0.000123
9	19669461	rs13285098	1.35 (1.16-1.57)	0.0001231
20	44553567	rs1810323	1.29 (1.13-1.47)	0.0001233
10	129292341	rs11018153	1.56 (1.24-1.96)	0.0001241
10	129292463	rs10830105	1.56 (1.24-1.96)	0.0001241
12	43534082	rs1167059	1.28 (1.13-1.46)	0.0001241
16	53313666	rs7194949	0.77 (0.68-0.88)	0.0001241
6	29278505	rs138881902	1.33 (1.15-1.54)	0.0001243
1	185553215	rs333717	0.73 (0.63-0.86)	0.0001246
7	18293000	rs302138	1.32 (1.15-1.53)	0.0001246
11	47602729	rs2030166	0.79 (0.70-0.89)	0.0001253
8	27434600	rs145463200	0.53 (0.38-0.73)	0.0001255
8	126385396	rs73338880	0.61 (0.47-0.78)	0.0001257
1	120233922	rs478450	0.60 (0.46-0.78)	0.0001262
11	41731763	rs287756	0.80 (0.71-0.90)	0.0001263
2	52211340	rs74841835	0.50 (0.35-0.71)	0.0001265
13	71692604	rs74094471	0.62 (0.48-0.79)	0.0001265
1	88529368	rs10754315	1.52 (1.23-1.88)	0.0001268
12	43507011	rs1865616	1.30 (1.14-1.49)	0.0001276
6	32395641	rs115316774	1.37 (1.17-1.61)	0.0001277
10	24588464	rs116911492	0.67 (0.54-0.82)	0.0001289
4	186831341	rs62336465	1.35 (1.16-1.58)	0.0001293
13	62953394	rs309435	0.72 (0.61-0.85)	0.0001294
2	52137596	rs11684329	0.48 (0.33-0.70)	0.0001296
11	41725821	rs7101456	0.79 (0.70-0.89)	0.0001301
8	126386345	rs7004876	0.61 (0.48-0.79)	0.0001308
11	47669665	rs12787646	0.79 (0.70-0.89)	0.0001311
13	36249694	rs7317312	0.79 (0.70-0.89)	0.0001311
1	168398773	rs1108157	0.66 (0.53-0.81)	0.0001312
7	144088289	rs1208198	1.34 (1.15-1.56)	0.0001314
9	14048323	rs7857599	1.82 (1.34-2.46)	0.0001319
10	129300651	rs6482921	1.55 (1.24-1.93)	0.0001319
10	129301300	rs1931738	1.55 (1.24-1.93)	0.0001319
10	129301580	rs1931739	1.55 (1.24-1.93)	0.0001319
10	24573814	rs78184665	0.66 (0.54-0.82)	0.000132
10	24574793	rs76408611	0.66 (0.54-0.82)	0.000132
10	24574833	rs74451481	0.66 (0.54-0.82)	0.000132
10	24575060	rs79066820	0.66 (0.54-0.82)	0.000132
10	24575072	rs76986628	0.66 (0.54-0.82)	0.000132
10	24575283	rs75307482	0.66 (0.54-0.82)	0.000132
10	24575296	rs76492146	0.66 (0.54-0.82)	0.000132
10	24575467	rs74723420	0.66 (0.54-0.82)	0.000132
10	24575713	rs75281195	0.66 (0.54-0.82)	0.000132
10	24576663	rs78643400	0.66 (0.54-0.82)	0.000132
10	24576676	rs79575702	0.66 (0.54-0.82)	0.000132
10	24576702	rs79404012	0.66 (0.54-0.82)	0.000132
10	24576716	rs77766096	0.66 (0.54-0.82)	0.000132
1	236600920	rs650876	0.79 (0.71-0.89)	0.0001325
7	18298838	rs215123	1.32 (1.15-1.53)	0.0001326
10	24575021	rs118178194	0.66 (0.54-0.82)	0.0001326
10	24575033	rs143638308	0.66 (0.54-0.82)	0.0001326
10	24575251	rs74230816	0.66 (0.54-0.82)	0.0001326
16	13586202	rs143455267	0.31 (0.17-0.56)	0.0001326
7	44293200	rs35950696	0.53 (0.38-0.73)	0.0001329
8	126385665	rs73338881	0.61 (0.47-0.79)	0.0001332
8	126387179	rs4006653	0.61 (0.47-0.79)	0.0001332
12	118234501	rs4766875	1.30 (1.13-1.48)	0.0001335
7	18245443	rs1178311	1.33 (1.15-1.55)	0.0001339
6	144616425	rs11962764	0.76 (0.66-0.87)	0.0001347
22	19352765	rs9604957	1.51 (1.22-1.86)	0.0001352
7	16089752	rs9648211	1.28 (1.13-1.45)	0.0001365
21	41365964	rs2837354	1.48 (1.21-1.80)	0.0001365
17	15039370	rs11651440	0.75 (0.64-0.87)	0.0001366
10	24583992	rs79315836	0.66 (0.54-0.82)	0.0001367
11	47586376	rs56400411	0.79 (0.70-0.89)	0.000137
11	47589707	rs7945473	0.79 (0.70-0.89)	0.000137
11	47604639	rs12798028	0.79 (0.70-0.89)	0.000137
13	62958544	rs309106	0.73 (0.62-0.86)	0.0001375
2	52136511	rs17863746	0.48 (0.33-0.70)	0.0001377
4	173207584	rs1546331	1.33 (1.15-1.54)	0.000138
11	69975456	rs78961339	1.90 (1.37-2.65)	0.0001385
8	6789368	rs4526381	0.76 (0.66-0.87)	0.0001388
2	133346735	rs6712250	1.47 (1.21-1.79)	0.0001391
22	26196281	rs137861448	2.61 (1.60-4.29)	0.0001391
1	43326098	rs12136910	0.78 (0.69-0.89)	0.0001392
11	47539697	rs4752845	0.79 (0.70-0.89)	0.0001392
2	52184709	rs77806215	0.51 (0.36-0.72)	0.0001393
3	173573365	rs1545991	1.26 (1.12-1.42)	0.0001396
7	18240767	rs1178316	1.34 (1.15-1.56)	0.0001399
10	31011570	10:31011570_C_T	0.45 (0.30-0.68)	0.0001402
2	52145300	rs17868292	0.48 (0.33-0.70)	0.0001407
21	41363154	rs35219805	1.48 (1.21-1.80)	0.0001408
11	47665686	rs11039324	0.79 (0.70-0.89)	0.0001417
11	47669175	rs59360790	0.79 (0.70-0.89)	0.0001417
11	47669619	rs12419507	0.79 (0.70-0.89)	0.0001417
2	191933254	rs13426947	0.78 (0.69-0.89)	0.0001419
12	43528050	rs2243870	1.28 (1.13-1.45)	0.0001421
2	52188955	rs4971579	0.43 (0.27-0.66)	0.0001423
11	47650993	rs3817334	0.79 (0.70-0.89)	0.0001432
7	18244523	rs2731554	1.33 (1.15-1.54)	0.0001433
21	41364868	rs34788704	1.47 (1.21-1.80)	0.0001435
1	120257576	rs477992	0.60 (0.46-0.78)	0.0001441
1	185542241	rs528985	0.74 (0.63-0.86)	0.0001448
15	49981976	rs12905627	0.80 (0.71-0.90)	0.0001455
20	20354890	rs6046819	0.37 (0.22-0.62)	0.0001456
12	68117356	rs113672904	1.81 (1.33-2.46)	0.0001464
10	24576118	rs139389149	0.67 (0.54-0.82)	0.0001465
10	24576226	rs147510966	0.67 (0.54-0.82)	0.0001465
10	24576231	rs140357032	0.67 (0.54-0.82)	0.0001465
10	24577238	rs78590407	0.67 (0.54-0.82)	0.0001465
13	71619012	rs74096616	0.60 (0.46-0.78)	0.0001479
1	168397414	rs2268541	0.67 (0.54-0.82)	0.000148
11	47583121	rs12798346	0.79 (0.70-0.89)	0.0001483
11	47615798	rs35624992	0.79 (0.70-0.89)	0.0001483
11	47622139	rs12799623	0.79 (0.70-0.89)	0.0001483
11	47622412	rs11039308	0.79 (0.70-0.89)	0.0001483
11	47624714	rs12419692	0.79 (0.70-0.89)	0.0001483
11	47643891	rs3817335	0.79 (0.70-0.89)	0.0001483
11	47648042	rs4752856	0.79 (0.70-0.89)	0.0001483
11	47640429	rs1064608	0.79 (0.70-0.89)	0.0001484
2	52207680	rs11694835	0.50 (0.35-0.72)	0.0001485
1	236603037	rs583922	0.80 (0.71-0.90)	0.0001491
13	62958890	rs309107	0.75 (0.65-0.87)	0.00015
12	68120113	rs73316797	1.82 (1.34-2.49)	0.0001508
11	47460901	rs11039238	0.79 (0.70-0.89)	0.0001512
1	185546469	rs333727	0.74 (0.63-0.86)	0.0001513
11	47655752	rs4752857	0.79 (0.70-0.89)	0.0001515
11	47658314	rs12794570	0.79 (0.70-0.89)	0.0001515
11	70040081	rs948172	1.80 (1.33-2.44)	0.0001521
12	43508811	rs3990802	1.30 (1.13-1.48)	0.0001521
10	24572366	rs147163361	0.67 (0.54-0.82)	0.0001524
4	173151819	rs9312518	1.41 (1.18-1.69)	0.0001526
2	169707428	rs540652	1.26 (1.12-1.41)	0.0001527
10	129295190	rs2184379	1.55 (1.24-1.95)	0.000153
1	120266903	rs662602	0.60 (0.46-0.78)	0.000154
12	68119055	rs73316788	1.81 (1.33-2.46)	0.0001543
16	53304380	rs58761191	0.78 (0.68-0.89)	0.0001546
16	53304664	rs58129395	0.78 (0.68-0.89)	0.0001546
16	53308315	rs57281432	0.78 (0.68-0.89)	0.0001546
10	129300375	rs6482920	1.54 (1.23-1.92)	0.0001549
3	176639038	rs34155655	0.78 (0.68-0.89)	0.000155
22	19322510	rs1210695	1.50 (1.22-1.85)	0.000155
2	169744274	rs480731	1.26 (1.12-1.41)	0.0001554
4	67063529	rs62305487	0.72 (0.61-0.86)	0.0001554
10	24587047	rs74230818	0.67 (0.54-0.82)	0.0001555
6	80458341	rs9352762	1.75 (1.31-2.35)	0.0001557
7	78024416	rs9641395	1.33 (1.15-1.54)	0.0001559
5	75897897	rs10077289	1.67 (1.28-2.17)	0.0001563
11	70013743	rs116940845	1.78 (1.32-2.39)	0.0001566
5	136347820	rs78330495	1.78 (1.32-2.40)	0.0001571
7	18304770	rs302185	1.32 (1.14-1.52)	0.0001574
7	84897918	rs189338212	0.33 (0.18-0.58)	0.0001574
4	173180775	rs2134663	1.40 (1.17-1.66)	0.0001581
4	173181920	rs1827556	1.40 (1.17-1.66)	0.0001581
20	44574173	rs2282073	1.29 (1.13-1.46)	0.0001584
7	18302857	rs302188	1.32 (1.14-1.52)	0.0001588
7	18302864	rs302187	1.32 (1.14-1.52)	0.0001588
6	144619627	rs1474630	0.76 (0.66-0.88)	0.0001589
1	97141762	rs1222923	1.27 (1.12-1.43)	0.0001592
11	47547046	rs34958982	0.79 (0.70-0.89)	0.0001593
1	236601735	rs636877	0.80 (0.71-0.90)	0.0001595
11	18948574	rs7928855	0.76 (0.66-0.88)	0.0001598
11	41724995	rs10160532	0.79 (0.71-0.90)	0.0001602
9	109198515	rs980616	1.33 (1.15-1.53)	0.0001603
5	2289420	rs6897849	1.40 (1.18-1.67)	0.0001606
15	95059766	rs76238784	2.03 (1.41-2.93)	0.0001609
1	236602721	rs622391	0.80 (0.71-0.90)	0.0001612
11	69980756	rs58217466	1.95 (1.38-2.75)	0.0001612
20	37074895	rs3748852	1.54 (1.23-1.93)	0.0001617
1	236602323	rs597515	0.80 (0.71-0.90)	0.0001621
7	18270430	rs1007192	1.31 (1.14-1.51)	0.000163
4	173193228	rs13124902	1.40 (1.18-1.67)	0.0001631
4	173193603	rs28489402	1.40 (1.18-1.67)	0.0001631
11	111283670	rs11213881	0.74 (0.63-0.86)	0.0001633
7	84131139	rs74891578	0.42 (0.27-0.66)	0.0001634
1	57670351	rs1504595	1.41 (1.18-1.68)	0.0001639
4	173183543	rs6812335	1.40 (1.17-1.66)	0.0001639
21	41369655	rs2837361	1.46 (1.20-1.79)	0.0001641
7	144079218	rs1635083	1.33 (1.15-1.55)	0.0001647
4	173193897	rs55775825	1.40 (1.18-1.67)	0.0001648
7	18290726	rs2005774	1.31 (1.14-1.51)	0.0001652
15	54460652	rs17732927	1.26 (1.12-1.41)	0.0001652
2	191925424	rs3024859	0.79 (0.69-0.89)	0.0001655
6	92583818	rs12205220	1.33 (1.15-1.55)	0.0001661
13	41249355	rs9566561	0.51 (0.36-0.73)	0.0001661
13	41250617	rs2065635	0.51 (0.36-0.73)	0.0001661
13	41251019	rs149603353	0.51 (0.36-0.73)	0.0001661
10	24562784	rs74859388	0.65 (0.52-0.81)	0.0001666
11	41725425	rs287766	0.80 (0.71-0.90)	0.0001668
6	80433091	rs9448767	1.46 (1.20-1.78)	0.0001671
8	130079162	rs62525721	1.58 (1.25-2.01)	0.0001671
1	120265444	rs532303	0.60 (0.46-0.78)	0.0001672
22	19308941	rs5993603	1.50 (1.21-1.85)	0.0001674
22	19309389	rs9604954	1.50 (1.21-1.85)	0.0001674
22	19311531	rs1210683	1.50 (1.21-1.85)	0.0001674
22	19314553	rs1210688	1.50 (1.21-1.85)	0.0001674
22	19316107	rs1210689	1.50 (1.21-1.85)	0.0001674
22	19322037	rs1210693	1.50 (1.21-1.85)	0.0001674
2	52192631	rs6713886	0.51 (0.36-0.72)	0.0001675
11	47623890	rs12363232	0.79 (0.70-0.89)	0.0001678
7	44290525	rs28502803	0.49 (0.34-0.71)	0.0001681
13	62960067	rs309110	0.75 (0.65-0.87)	0.0001682
13	62960094	rs309111	0.75 (0.65-0.87)	0.0001682
3	167076594	rs145163123	0.44 (0.28-0.67)	0.0001686
23	86743551	rs2051620	1.52 (1.22-1.90)	0.0001686
2	52218832	rs80073593	0.50 (0.35-0.72)	0.0001689
8	126315917	rs17318327	0.61 (0.48-0.79)	0.0001689
2	52202289	rs56997227	0.51 (0.36-0.72)	0.000169
7	144088559	rs1208199	1.33 (1.15-1.55)	0.0001691
7	144089208	rs1208201	1.33 (1.15-1.55)	0.0001691
7	18301970	rs302189	1.32 (1.14-1.52)	0.0001692
13	41248804	rs78654152	0.51 (0.36-0.73)	0.0001693
10	24574693	rs117226135	0.67 (0.54-0.82)	0.0001694
10	24575543	rs76113077	0.67 (0.54-0.82)	0.0001694
10	24575586	rs80124457	0.67 (0.54-0.82)	0.0001694
1	88506905	rs12135352	1.50 (1.21-1.85)	0.0001695
13	41251900	rs2065634	0.51 (0.36-0.73)	0.0001695
11	70033505	rs117934570	1.79 (1.32-2.41)	0.0001697
1	97187174	rs3748784	1.26 (1.12-1.41)	0.0001701
11	41724319	rs2927392	0.79 (0.71-0.90)	0.0001702
23	95224774	rs5949724	1.33 (1.15-1.55)	0.0001705
12	43528519	rs1113822	1.27 (1.12-1.44)	0.0001707
13	41253140	rs112338360	0.51 (0.36-0.73)	0.000171
3	176644781	rs4362729	0.78 (0.69-0.89)	0.0001717
6	32400088	rs114688198	0.74 (0.64-0.87)	0.0001717
6	32401217	rs115314404	0.74 (0.64-0.87)	0.0001717
6	32401829	rs115381490	0.74 (0.64-0.87)	0.0001717
6	32401845	rs116069359	0.74 (0.64-0.87)	0.0001717
6	32403941	rs114558852	0.74 (0.64-0.87)	0.0001717
6	32404065	rs113878812	0.74 (0.64-0.87)	0.0001717
6	32404859	rs115702307	0.74 (0.64-0.87)	0.0001717
6	32405192	rs115908881	0.74 (0.64-0.87)	0.0001717
6	32405362	rs114308205	0.74 (0.64-0.87)	0.0001717
6	32405671	rs116375859	0.74 (0.64-0.87)	0.0001717
16	68335392	rs11350	1.53 (1.22-1.90)	0.0001717
1	185542871	rs333719	0.74 (0.63-0.86)	0.0001719
1	185542903	rs170788	0.74 (0.63-0.86)	0.0001719
1	185543000	rs333720	0.74 (0.63-0.86)	0.0001719
1	185543137	rs333721	0.74 (0.63-0.86)	0.0001719
9	19688388	rs16937730	1.48 (1.20-1.81)	0.0001725
6	32404220	rs116060526	0.74 (0.63-0.87)	0.0001729
9	109813447	rs10739230	1.25 (1.11-1.41)	0.0001734
2	169705104	rs566465	1.26 (1.12-1.42)	0.0001737
12	126486671	rs10744237	0.78 (0.68-0.89)	0.0001745
22	19342188	rs2238763	1.39 (1.17-1.65)	0.0001752
1	97171725	rs6662721	1.26 (1.12-1.41)	0.0001753
1	97175111	rs6662347	1.26 (1.12-1.41)	0.0001753
11	47466006	rs4752838	0.79 (0.70-0.89)	0.0001754
12	68119776	rs143041866	1.81 (1.33-2.47)	0.0001755
15	49870396	rs11070708	0.80 (0.72-0.90)	0.0001762
15	49875755	rs7163740	0.80 (0.72-0.90)	0.0001762
7	18283828	rs7795393	1.31 (1.14-1.51)	0.0001767
2	52215851	rs6714025	0.51 (0.36-0.72)	0.000177
4	186832100	rs10034140	1.34 (1.15-1.56)	0.0001773
9	128910419	rs1055352	0.78 (0.69-0.89)	0.0001775
11	47566352	rs7928842	0.79 (0.70-0.89)	0.0001779
11	47568074	rs66749409	0.79 (0.70-0.89)	0.0001779
1	97183853	rs4949941	1.26 (1.11-1.41)	0.0001781
16	53284922	rs1477027	0.78 (0.68-0.89)	0.0001784
11	47687147	rs12787112	0.79 (0.70-0.89)	0.0001788
13	41254360	rs74980030	0.51 (0.36-0.73)	0.0001791
2	169704487	rs560952	1.25 (1.11-1.41)	0.0001795
11	111460678	rs567040	0.45 (0.30-0.68)	0.0001796
7	18281721	rs1431334	1.31 (1.14-1.50)	0.0001802
7	18282003	rs1946578	1.31 (1.14-1.50)	0.0001802
6	92638995	rs9362923	1.29 (1.13-1.48)	0.0001808
10	24572494	rs80256974	0.67 (0.54-0.83)	0.0001809
10	24572511	rs78024838	0.67 (0.54-0.83)	0.0001809
12	125410562	rs7297676	0.80 (0.72-0.90)	0.0001809
13	25760948	rs17081897	1.33 (1.15-1.54)	0.0001809
1	97177087	rs1591868	1.26 (1.11-1.41)	0.000181
1	97178806	rs2172980	1.26 (1.11-1.41)	0.000181
1	97179722	rs7533165	1.26 (1.11-1.41)	0.000181
1	97180984	rs56257350	1.26 (1.11-1.41)	0.000181
7	18240151	rs34461394	1.34 (1.15-1.56)	0.000181
2	52203258	rs6707351	0.51 (0.36-0.73)	0.0001815
10	10409365	rs3001719	0.78 (0.69-0.89)	0.000182
2	52157346	rs140452821	0.48 (0.33-0.71)	0.0001821
11	111283597	rs11213880	0.74 (0.63-0.86)	0.0001821
12	69826875	rs11177667	0.79 (0.69-0.89)	0.0001821
20	3258058	rs139472557	2.79 (1.63-4.78)	0.0001824
1	57680109	rs17115390	1.36 (1.16-1.59)	0.0001825
16	53322120	rs2287077	0.78 (0.68-0.89)	0.0001829
7	144080646	rs1731184	1.31 (1.14-1.51)	0.0001835
4	15487329	rs61170754	1.34 (1.15-1.56)	0.0001836
10	79176278	rs10740466	0.80 (0.71-0.90)	0.0001837
3	12998180	rs2600328	0.73 (0.62-0.86)	0.0001852
3	12998357	rs2570000	0.73 (0.62-0.86)	0.0001852
5	2289287	rs4866581	1.40 (1.17-1.67)	0.0001853
4	173151924	rs9312519	1.41 (1.18-1.68)	0.0001855
4	173151942	rs17058179	1.41 (1.18-1.68)	0.0001855
4	173152966	rs7679101	1.41 (1.18-1.68)	0.0001855
11	47459963	rs35705029	0.79 (0.70-0.89)	0.000186
1	97110940	rs2220948	0.80 (0.72-0.90)	0.0001865
23	86743967	rs2227178	1.52 (1.22-1.89)	0.0001865
9	12741724	rs58387626	0.64 (0.51-0.81)	0.000187
4	173130335	rs2332503	1.41 (1.18-1.68)	0.0001878
4	173131279	rs13146704	1.41 (1.18-1.68)	0.0001878
4	173133809	rs72702807	1.41 (1.18-1.68)	0.0001878
4	173136786	rs28884614	1.41 (1.18-1.68)	0.0001878
4	173137112	rs72702809	1.41 (1.18-1.68)	0.0001878
4	173138086	rs12504501	1.41 (1.18-1.68)	0.0001878
4	173139703	rs13101290	1.41 (1.18-1.68)	0.0001878
4	173141254	rs9991731	1.41 (1.18-1.68)	0.0001878
4	173141903	rs973599	1.41 (1.18-1.68)	0.0001878
16	53226098	rs12596712	0.78 (0.68-0.89)	0.0001885
1	236599966	rs597120	0.80 (0.71-0.90)	0.0001888
9	19682676	rs13299310	1.43 (1.19-1.73)	0.000189
11	41739800	rs11036519	0.80 (0.71-0.90)	0.000189
11	41740054	rs11036521	0.80 (0.71-0.90)	0.000189
11	18768170	rs79245675	0.35 (0.20-0.61)	0.0001891
13	25758838	rs12430206	1.34 (1.15-1.55)	0.0001892
11	60611863	rs880739	1.95 (1.37-2.76)	0.0001899
7	84378071	rs144406607	0.42 (0.27-0.66)	0.0001901
7	84380659	rs142596604	0.42 (0.27-0.66)	0.0001901
20	20355482	rs113059874	0.37 (0.22-0.63)	0.0001903
4	62835493	rs1397544	1.26 (1.12-1.42)	0.0001914
2	52200616	rs79988694	0.51 (0.36-0.73)	0.0001915
22	26211118	rs143722052	2.57 (1.56-4.22)	0.000193
4	62009657	rs17828222	1.28 (1.12-1.45)	0.0001932
23	86749437	rs6624076	1.51 (1.22-1.88)	0.0001933
2	52211374	rs78006700	0.51 (0.36-0.73)	0.0001936
12	38509778	rs77859239	0.35 (0.20-0.61)	0.0001938
4	6409215	rs28419045	1.33 (1.15-1.55)	0.0001947
9	122421460	rs12346927	1.38 (1.17-1.64)	0.0001947
14	65326897	rs4899149	2.77 (1.62-4.75)	0.0001948
17	74125177	17:74125177_C_T	0.35 (0.20-0.61)	0.000195
22	19342548	rs1210712	1.38 (1.17-1.64)	0.000195
1	57678078	rs12239967	1.36 (1.16-1.60)	0.0001952
23	86745773	rs7064044	1.52 (1.22-1.89)	0.0001952
4	173153326	rs1491620	1.40 (1.17-1.67)	0.0001959
9	19668320	rs36075681	1.43 (1.19-1.73)	0.0001973
2	52209504	rs76950629	0.51 (0.36-0.73)	0.0001974
4	186830769	rs62336464	1.34 (1.15-1.56)	0.0001979
1	3455757	rs2821066	1.45 (1.19-1.76)	0.000198
2	207910618	rs2287508	1.33 (1.15-1.55)	0.0001982
11	3377046	rs7395353	0.79 (0.70-0.90)	0.0001999
3	79965962	rs9309841	1.50 (1.21-1.86)	0.0002004
23	86743540	rs6617387	1.51 (1.22-1.89)	0.0002005
4	173152405	rs10012505	1.40 (1.17-1.68)	0.0002015
4	173154456	rs1827557	1.40 (1.17-1.68)	0.0002018
4	173155313	rs28404033	1.40 (1.17-1.68)	0.0002018
4	173155480	rs961474	1.40 (1.17-1.68)	0.0002018
4	173155551	rs961475	1.40 (1.17-1.68)	0.0002018
4	173155594	rs1812424	1.40 (1.17-1.68)	0.0002018
4	173157188	rs55791813	1.40 (1.17-1.68)	0.0002018
4	173157515	rs28405416	1.40 (1.17-1.68)	0.0002018
4	173163803	rs66811143	1.40 (1.17-1.68)	0.0002018
7	18289433	rs758089	1.31 (1.13-1.50)	0.000202
18	37974391	rs9959990	0.71 (0.59-0.85)	0.000202
18	37975216	rs41362247	0.71 (0.59-0.85)	0.000202
18	37975945	rs4239359	0.71 (0.59-0.85)	0.000202
18	37976066	rs4239358	0.71 (0.59-0.85)	0.000202
18	37978571	rs9961151	0.71 (0.59-0.85)	0.000202
18	37978971	rs4402632	0.71 (0.59-0.85)	0.000202
1	185527203	rs534920	0.73 (0.62-0.86)	0.0002026
6	144622457	rs17073598	0.77 (0.67-0.88)	0.0002026
7	18277418	rs2567217	1.30 (1.13-1.50)	0.000203
7	18277454	rs2731552	1.30 (1.13-1.50)	0.000203
7	18277585	rs2731551	1.30 (1.13-1.50)	0.000203
7	18288306	rs917328	1.31 (1.13-1.50)	0.000203
7	18288392	rs917327	1.31 (1.13-1.50)	0.000203
11	12479442	rs80281345	0.59 (0.44-0.78)	0.0002034
7	18279170	rs1919317	1.30 (1.13-1.50)	0.0002036
7	54675049	rs6970726	1.24 (1.11-1.39)	0.0002044
11	47527052	rs10838724	0.79 (0.70-0.90)	0.0002048
1	116800016	rs4839523	1.35 (1.15-1.58)	0.000205
4	186840924	rs7680928	2.29 (1.48-3.55)	0.0002053
6	144623208	rs2473148	0.75 (0.65-0.87)	0.0002061
13	25760613	rs17081893	1.33 (1.14-1.54)	0.0002066
1	43326089	rs6675994	0.78 (0.69-0.89)	0.0002069
4	69634175	rs144289682	1.42 (1.18-1.70)	0.000207
7	18321863	rs302168	1.31 (1.14-1.52)	0.0002081
6	92556961	rs2501660	1.33 (1.14-1.55)	0.0002082
2	67278099	rs4671770	0.73 (0.62-0.86)	0.0002084
6	112452195	rs70940811	2.58 (1.56-4.24)	0.0002086
7	44290316	rs62459105	0.50 (0.35-0.72)	0.0002086
16	53324696	rs8044969	0.78 (0.69-0.89)	0.0002089
9	14051013	rs1040888	1.79 (1.32-2.44)	0.000209
9	34911949	rs686400	1.56 (1.23-1.96)	0.0002108
6	92553419	rs1979793	1.33 (1.14-1.55)	0.000211
6	92554141	rs35977654	1.33 (1.14-1.55)	0.000211
9	128910775	rs7874608	0.78 (0.69-0.89)	0.0002113
20	44583238	rs4812979	1.28 (1.12-1.45)	0.0002113
4	173133108	rs836313	1.32 (1.14-1.52)	0.0002118
11	70201065	rs6592546	0.71 (0.60-0.85)	0.0002119
17	15032309	rs7215476	0.77 (0.67-0.88)	0.0002125
6	32998238	rs116477415	1.28 (1.12-1.45)	0.0002128
11	47663049	rs10838738	0.79 (0.70-0.90)	0.0002128
4	69627366	rs112201582	1.41 (1.18-1.70)	0.0002129
4	173157437	rs2654789	1.40 (1.17-1.67)	0.0002132
4	173163245	rs836318	1.40 (1.17-1.67)	0.0002132
13	105774449	rs117694946	0.29 (0.15-0.56)	0.0002136
4	69633982	rs140928784	1.42 (1.18-1.70)	0.0002138
7	84145934	rs77637419	0.43 (0.27-0.67)	0.0002157
20	44582836	rs6073969	1.28 (1.12-1.45)	0.0002159
1	97177176	rs3908925	1.25 (1.11-1.41)	0.0002164
14	87735550	rs1756663	1.27 (1.12-1.45)	0.0002165
15	49895500	rs1605484	0.81 (0.72-0.90)	0.0002165
15	49896630	rs962710	0.81 (0.72-0.90)	0.0002165
15	49905987	rs7164283	0.81 (0.72-0.90)	0.0002165
5	136349017	rs17170853	1.77 (1.31-2.39)	0.0002171
4	173143827	rs713350	1.40 (1.17-1.68)	0.0002172
6	144618513	rs17073578	0.77 (0.66-0.88)	0.0002184
4	69635169	rs138653951	1.42 (1.18-1.70)	0.0002185
1	185529064	rs490389	0.73 (0.62-0.86)	0.0002189
19	35937037	rs10412382	0.53 (0.37-0.74)	0.000219
1	88510895	rs12144880	1.49 (1.21-1.84)	0.0002194
16	53328787	rs16952141	0.78 (0.69-0.89)	0.0002202
7	18281894	rs6461374	1.30 (1.13-1.50)	0.0002206
16	53334316	rs11865052	0.78 (0.69-0.89)	0.0002212
1	185527738	rs11605	0.73 (0.62-0.86)	0.0002214
11	70020174	11:70020174_T_C	1.74 (1.30-2.33)	0.0002216
20	44578776	rs6065910	1.28 (1.12-1.45)	0.0002217
4	15480482	rs13353624	1.34 (1.15-1.56)	0.0002219
4	15480665	rs80245100	1.34 (1.15-1.56)	0.0002219
2	207888985	rs6741058	1.32 (1.14-1.52)	0.0002221
2	207889080	rs6712846	1.32 (1.14-1.52)	0.0002221
4	15478692	rs147110726	1.34 (1.15-1.56)	0.0002221
6	144621908	rs17073596	0.77 (0.67-0.88)	0.0002223
20	44584369	rs3848716	1.28 (1.12-1.45)	0.0002224
20	44584625	rs3848717	1.28 (1.12-1.45)	0.0002224
13	62963801	rs160276	0.76 (0.65-0.88)	0.0002229
16	53322913	rs8053033	0.78 (0.69-0.89)	0.000223
22	19420306	rs12165902	1.39 (1.17-1.65)	0.0002231
4	69629584	rs116778841	1.42 (1.18-1.70)	0.0002238
4	173142594	rs9997484	1.40 (1.17-1.67)	0.0002244
16	68356734	rs7186390	1.52 (1.22-1.90)	0.0002244
5	9883972	rs6886003	0.68 (0.55-0.83)	0.0002247
11	70017466	rs75577304	1.73 (1.29-2.31)	0.0002247
1	88508790	rs12568243	1.49 (1.20-1.84)	0.0002248
1	88509685	rs12568755	1.49 (1.20-1.84)	0.0002248
4	69611980	rs116773720	1.41 (1.18-1.70)	0.000225
4	69612220	rs114656565	1.41 (1.18-1.70)	0.000225
17	74141485	rs3744036	0.70 (0.57-0.84)	0.0002255
3	10581201	rs6783783	0.80 (0.70-0.90)	0.0002256
4	173133921	rs836311	1.31 (1.14-1.52)	0.0002257
6	73507791	rs62412463	0.39 (0.24-0.65)	0.0002258
1	185528856	rs1743273	0.73 (0.62-0.86)	0.0002262
1	185528908	rs2821434	0.73 (0.62-0.86)	0.0002262
1	185528949	rs489418	0.73 (0.62-0.86)	0.0002262
16	53332078	rs1133261	0.78 (0.69-0.89)	0.0002262
16	53332442	16:53332442_T_C	0.78 (0.69-0.89)	0.0002262
11	47495746	rs11039255	0.79 (0.70-0.90)	0.0002265
16	53323880	rs6499536	0.78 (0.69-0.89)	0.0002268
1	185527312	rs509096	0.73 (0.62-0.86)	0.0002278
1	185527462	rs510212	0.73 (0.62-0.86)	0.0002278
1	185527961	rs563215	0.73 (0.62-0.86)	0.0002278
1	185528062	rs570476	0.73 (0.62-0.86)	0.0002278
1	185528072	rs564161	0.73 (0.62-0.86)	0.0002278
2	169709197	rs546146	1.25 (1.11-1.41)	0.0002282
4	15482668	rs6836616	1.33 (1.14-1.55)	0.0002283
13	25760457	rs80087592	1.33 (1.14-1.54)	0.0002286
20	44588109	rs3746507	1.28 (1.12-1.46)	0.0002288
20	44588282	rs3746510	1.28 (1.12-1.46)	0.0002288
4	173136826	rs836310	1.40 (1.17-1.67)	0.0002292
4	173139186	rs1097438	1.40 (1.17-1.67)	0.0002292
8	76212951	rs4576405	1.75 (1.30-2.36)	0.0002295
13	62939073	rs9539481	0.75 (0.64-0.87)	0.0002299
6	144622582	rs73780508	0.77 (0.67-0.88)	0.0002302
1	88506791	rs12566596	1.49 (1.20-1.84)	0.0002305
4	173141604	rs836307	1.31 (1.14-1.51)	0.0002305
14	65348862	rs4902328	2.71 (1.59-4.59)	0.000231
3	173574517	rs1488553	1.25 (1.11-1.41)	0.0002313
4	186842186	rs28481339	2.28 (1.47-3.53)	0.0002313
2	207890135	rs6732038	1.31 (1.14-1.52)	0.0002318
12	118226173	rs10774953	1.28 (1.12-1.45)	0.0002325
6	39044558	rs2268644	1.24 (1.11-1.40)	0.0002335
4	173172413	rs62331135	1.38 (1.16-1.64)	0.000234
16	53325925	rs1894904	0.78 (0.69-0.89)	0.0002344
3	10587693	rs12629428	0.81 (0.72-0.90)	0.0002346
11	12039278	rs2896596	1.36 (1.16-1.61)	0.0002348
5	75888468	rs3736395	1.73 (1.29-2.31)	0.0002351
4	173174712	rs1354355	1.38 (1.16-1.64)	0.0002352
15	54459948	rs12911965	1.25 (1.11-1.41)	0.0002359
6	33018726	rs115560161	1.28 (1.12-1.46)	0.0002361
8	124134763	rs34712991	0.57 (0.43-0.77)	0.0002365
8	124135168	rs13271600	0.57 (0.43-0.77)	0.0002365
8	124135842	rs34895889	0.57 (0.43-0.77)	0.0002365
8	124137286	rs16893038	0.57 (0.43-0.77)	0.0002365
4	62015061	rs62313886	1.27 (1.12-1.44)	0.0002366
4	62015615	rs12186246	1.27 (1.12-1.44)	0.0002366
3	79963455	rs113476021	1.50 (1.21-1.85)	0.0002368
11	70014360	rs78177601	1.74 (1.29-2.33)	0.000237
2	191958656	rs4274624	0.79 (0.69-0.90)	0.0002379
13	25756949	rs79219494	1.33 (1.14-1.55)	0.0002384
3	79965327	rs74734632	1.50 (1.21-1.85)	0.0002385
3	79965444	rs114071732	1.50 (1.21-1.85)	0.0002385
4	7408467	rs77133534	1.46 (1.19-1.79)	0.0002385
11	70195182	rs7109643	0.72 (0.60-0.86)	0.0002388
13	25756937	rs75942863	1.33 (1.14-1.55)	0.0002388
6	144622535	rs17073602	0.77 (0.67-0.88)	0.0002391
14	89761507	rs76054306	3.00 (1.67-5.40)	0.0002393
14	89763105	rs145582313	3.00 (1.67-5.40)	0.0002393
14	89763157	rs142658803	3.00 (1.67-5.40)	0.0002393
14	89763644	rs147047279	3.00 (1.67-5.40)	0.0002393
14	89763826	rs138874184	3.00 (1.67-5.40)	0.0002393
6	170564749	rs9348301	1.24 (1.11-1.39)	0.0002396
11	12478415	rs12098918	0.60 (0.46-0.79)	0.0002397
3	79964653	rs9851820	1.50 (1.21-1.85)	0.0002401
12	3321102	rs141480177	0.46 (0.30-0.69)	0.0002403
14	89760672	rs741271	3.00 (1.67-5.40)	0.0002403
11	18948276	rs11024883	0.76 (0.66-0.88)	0.0002404
5	142018680	rs1609895	1.31 (1.13-1.51)	0.0002412
2	191959489	rs4853458	0.79 (0.69-0.90)	0.0002413
5	2289254	rs4866580	1.39 (1.17-1.66)	0.0002413
14	89764270	rs117071961	3.00 (1.67-5.40)	0.0002414
14	89770164	rs75373775	3.00 (1.67-5.40)	0.0002414
14	89771348	rs17125653	3.00 (1.67-5.40)	0.0002414
14	89772115	rs763972	3.00 (1.67-5.40)	0.0002414
13	25760149	rs78071448	1.33 (1.14-1.54)	0.0002415
15	101572643	rs113053617	0.49 (0.33-0.72)	0.0002415
4	81151006	rs12643344	0.80 (0.71-0.90)	0.0002417
5	75887972	rs62362017	1.73 (1.29-2.31)	0.000242
15	95048357	rs74631879	2.01 (1.38-2.91)	0.0002424
3	173572622	rs2861604	1.25 (1.11-1.41)	0.0002426
2	67291377	rs79043942	0.69 (0.56-0.84)	0.0002427
9	84212461	rs13289712	2.47 (1.52-3.99)	0.0002429
21	35835589	rs7283711	0.49 (0.33-0.72)	0.0002429
7	18266604	rs2567209	1.30 (1.13-1.50)	0.000243
11	34504711	rs3781709	0.80 (0.71-0.90)	0.0002434
14	89769010	rs77732092	3.00 (1.67-5.40)	0.0002438
11	70187783	rs6592542	0.72 (0.60-0.86)	0.000244
4	69639729	rs115693188	1.41 (1.17-1.69)	0.0002442
1	185527945	rs569496	0.73 (0.62-0.87)	0.0002448
15	54459362	rs7180639	1.25 (1.11-1.41)	0.000245
1	168392286	rs9633330	0.68 (0.55-0.84)	0.0002456
12	3321493	rs149869818	0.46 (0.30-0.69)	0.0002459
11	111434094	rs11213941	0.46 (0.30-0.69)	0.0002461
11	111436387	rs1944119	0.46 (0.30-0.69)	0.0002461
2	5439976	rs10929499	0.79 (0.69-0.89)	0.0002462
12	43512640	rs35291255	1.32 (1.14-1.53)	0.0002462
14	89764347	rs75951361	3.00 (1.67-5.39)	0.0002462
14	89765264	rs17125626	3.00 (1.67-5.39)	0.0002462
14	89766220	rs74656150	3.00 (1.67-5.39)	0.0002462
14	89768405	rs76638287	3.00 (1.67-5.39)	0.0002462
14	89768410	rs75463730	3.00 (1.67-5.39)	0.0002462
14	89768438	rs115667845	3.00 (1.67-5.39)	0.0002462
14	89768787	rs78928052	3.00 (1.67-5.39)	0.0002462
14	89768921	rs78274178	3.00 (1.67-5.39)	0.0002462
4	62015576	rs12186207	1.27 (1.12-1.44)	0.0002465
15	49919840	rs925103	0.81 (0.72-0.91)	0.0002466
8	130070036	rs72728800	1.51 (1.21-1.89)	0.0002475
6	33006222	rs115126566	1.28 (1.12-1.46)	0.0002476
1	185528812	rs488350	0.73 (0.62-0.87)	0.0002479
2	43446616	rs13002812	1.26 (1.12-1.43)	0.0002479
13	62934551	rs425470	0.75 (0.65-0.88)	0.0002482
4	62012504	rs1823425	1.27 (1.12-1.44)	0.0002492
4	173145620	rs10017310	1.40 (1.17-1.67)	0.0002495
4	173147242	rs10010828	1.40 (1.17-1.67)	0.0002495
4	173148551	rs765319	1.40 (1.17-1.67)	0.0002495
4	173148665	rs765318	1.40 (1.17-1.67)	0.0002495
4	173149176	rs13124036	1.40 (1.17-1.67)	0.0002495
4	173149563	rs10005256	1.40 (1.17-1.67)	0.0002495
4	173149914	rs13102395	1.40 (1.17-1.67)	0.0002495
4	173150007	rs17058160	1.40 (1.17-1.67)	0.0002495
4	173150383	rs1159091	1.40 (1.17-1.67)	0.0002495
5	2289430	rs6875835	1.39 (1.17-1.66)	0.0002497
6	111876985	rs10484479	1.63 (1.26-2.12)	0.0002511
15	101571572	rs28854930	0.49 (0.33-0.72)	0.0002511
15	101572032	rs149186086	0.49 (0.33-0.72)	0.0002511
4	15482322	rs1861049	1.33 (1.14-1.55)	0.0002512
8	4339207	rs1725122	0.78 (0.68-0.89)	0.0002513
11	111432161	rs568038	0.46 (0.30-0.69)	0.0002521
11	111432757	rs583032	0.46 (0.30-0.69)	0.0002521
11	111433609	rs10891280	0.46 (0.30-0.69)	0.0002521
11	111433916	rs12366001	0.46 (0.30-0.69)	0.0002521
11	111433927	rs11213940	0.46 (0.30-0.69)	0.0002521
11	111436896	rs659529	0.46 (0.30-0.69)	0.0002521
7	18284974	rs917330	1.30 (1.13-1.50)	0.0002524
1	116798906	rs6677853	1.35 (1.15-1.58)	0.0002526
7	54698671	rs1220767	0.72 (0.60-0.86)	0.0002526
23	86753351	rs6624078	1.49 (1.20-1.84)	0.0002527
9	109817571	rs7467044	1.25 (1.11-1.40)	0.0002531
12	43499313	rs35249142	1.32 (1.14-1.53)	0.0002536
1	111979996	rs141516020	0.45 (0.29-0.69)	0.0002537
11	24343311	rs75813842	2.61 (1.56-4.36)	0.0002538
4	69631668	rs114055438	1.41 (1.17-1.70)	0.0002539
7	84405608	rs141607710	0.43 (0.28-0.68)	0.0002543
9	109819928	rs4978664	1.25 (1.11-1.40)	0.0002543
16	53201791	rs16952045	0.78 (0.69-0.89)	0.0002549
16	53205501	rs62048025	0.78 (0.69-0.89)	0.0002549
16	53205968	rs12149462	0.78 (0.69-0.89)	0.0002549
16	53206384	rs12149287	0.78 (0.69-0.89)	0.0002549
16	53218406	rs62048034	0.78 (0.69-0.89)	0.0002549
16	53219126	rs66559239	0.78 (0.69-0.89)	0.0002549
16	53230342	rs12599839	0.78 (0.69-0.89)	0.0002549
16	53233220	rs8053429	0.78 (0.69-0.89)	0.0002549
16	53238340	rs62048050	0.78 (0.69-0.89)	0.0002549
16	53242952	rs72797701	0.78 (0.69-0.89)	0.0002549
16	53246185	rs62048057	0.78 (0.69-0.89)	0.0002549
16	53247758	rs12599467	0.78 (0.69-0.89)	0.0002549
16	53271249	rs7189455	0.78 (0.69-0.89)	0.0002549
16	53272216	rs8049913	0.78 (0.69-0.89)	0.0002549
16	53277354	rs62049772	0.78 (0.69-0.89)	0.0002549
16	53283009	rs62049781	0.78 (0.69-0.89)	0.0002549
2	749467	rs4468850	1.32 (1.14-1.53)	0.0002551
2	67307366	rs3770658	0.69 (0.56-0.84)	0.0002556
11	47529947	rs7124681	0.79 (0.70-0.90)	0.000256
17	22217104	rs11652823	1.25 (1.11-1.41)	0.0002561
7	32016539	rs6949456	1.24 (1.10-1.39)	0.0002562
11	111438762	rs688354	0.46 (0.30-0.70)	0.0002562
11	111440425	rs4534611	0.46 (0.30-0.70)	0.0002562
5	103066326	rs79782346	1.78 (1.31-2.43)	0.0002564
6	33019041	rs115094754	1.28 (1.12-1.47)	0.0002564
15	49861226	rs12594670	0.81 (0.72-0.91)	0.0002564
15	49871878	rs12899680	0.81 (0.72-0.91)	0.0002564
15	49872347	rs7161744	0.81 (0.72-0.91)	0.0002564
15	49872585	rs8027730	0.81 (0.72-0.91)	0.0002564
9	14053403	rs7028752	1.78 (1.31-2.43)	0.0002565
23	86753422	rs2213671	1.48 (1.20-1.83)	0.0002566
1	236598984	rs582169	0.80 (0.71-0.90)	0.0002574
3	173572439	rs11927515	1.25 (1.11-1.41)	0.0002574
12	3320553	rs73252686	0.45 (0.30-0.69)	0.0002574
1	116799415	rs6690353	1.34 (1.15-1.57)	0.0002578
13	62960041	rs309109	0.74 (0.64-0.87)	0.0002579
1	185528246	rs572252	0.73 (0.62-0.87)	0.0002587
1	185528515	rs574940	0.73 (0.62-0.87)	0.0002587
20	44599839	rs6017715	1.28 (1.12-1.47)	0.000259
22	19222959	rs3747055	1.61 (1.25-2.08)	0.000259
7	6079993	rs74302792	1.24 (1.11-1.40)	0.0002595
13	62938891	rs1161842	0.75 (0.65-0.88)	0.0002595
11	111440865	rs4616071	0.46 (0.30-0.70)	0.0002599
11	111441537	rs34584980	0.46 (0.30-0.70)	0.0002599
11	111442683	rs12804962	0.46 (0.30-0.70)	0.0002599
11	111443192	rs12806479	0.46 (0.30-0.70)	0.0002599
11	111451869	rs510388	0.46 (0.30-0.70)	0.0002599
11	111452040	rs631490	0.46 (0.30-0.70)	0.0002599
11	111456105	rs1613778	0.46 (0.30-0.70)	0.0002599
11	111456299	rs1611989	0.46 (0.30-0.70)	0.0002599
11	111456436	rs1789351	0.46 (0.30-0.70)	0.0002599
11	111459147	rs4938814	0.46 (0.30-0.70)	0.0002599
11	47606483	rs11605348	0.80 (0.70-0.90)	0.0002601
1	185541543	rs498961	0.74 (0.63-0.87)	0.0002603
1	185541728	rs554711	0.74 (0.63-0.87)	0.0002603
4	69665937	rs116433389	1.41 (1.17-1.69)	0.0002605
11	111461128	rs529529	0.46 (0.30-0.70)	0.0002609
6	92641182	rs9345191	1.28 (1.12-1.47)	0.000261
18	37974524	rs11082189	0.71 (0.60-0.86)	0.0002614
18	37975838	rs1897727	0.71 (0.60-0.86)	0.0002614
18	37976452	rs4799293	0.71 (0.60-0.86)	0.0002614
18	37976472	rs4799292	0.71 (0.60-0.86)	0.0002614
18	37977024	rs4506981	0.71 (0.60-0.86)	0.0002614
11	41748167	rs4329675	0.80 (0.72-0.90)	0.0002615
13	95579673	rs9524681	0.79 (0.70-0.90)	0.0002615
3	153362664	rs75399982	1.33 (1.14-1.56)	0.0002616
14	23056601	rs5742741	1.50 (1.21-1.86)	0.0002617
4	173191068	rs28635685	1.38 (1.16-1.65)	0.000262
16	53334842	rs112190931	0.78 (0.69-0.89)	0.0002627
16	53334964	rs62049791	0.78 (0.69-0.89)	0.0002627
16	53335897	rs6499543	0.78 (0.69-0.89)	0.0002627
4	173144187	rs713349	1.39 (1.17-1.66)	0.0002628
4	173151257	rs836326	1.39 (1.17-1.66)	0.0002628
16	68948256	rs8056017	0.74 (0.62-0.87)	0.0002631
6	144619354	rs60859726	0.77 (0.67-0.89)	0.0002632
7	44295824	rs67629407	0.56 (0.41-0.77)	0.0002632
2	43437390	rs7580597	1.31 (1.13-1.52)	0.0002637
6	92645170	rs9351294	1.28 (1.12-1.46)	0.0002637
9	109863693	rs784661	0.81 (0.72-0.91)	0.0002637
5	80660691	rs4277893	1.61 (1.25-2.08)	0.0002638
16	53192331	rs7204230	0.78 (0.69-0.89)	0.000264
16	53194148	rs7188313	0.78 (0.69-0.89)	0.000264
16	53327979	rs8057688	0.78 (0.69-0.89)	0.0002642
4	69632736	rs116686797	1.41 (1.17-1.69)	0.0002644
3	133547216	rs2293375	1.24 (1.11-1.40)	0.0002646
2	5439411	rs4669209	0.79 (0.69-0.90)	0.0002649
20	20363032	rs116200748	0.44 (0.28-0.68)	0.0002649
11	111461003	rs11213945	0.46 (0.30-0.70)	0.0002651
1	88513365	rs10923014	1.48 (1.20-1.83)	0.0002653
11	70013023	rs140277999	1.93 (1.36-2.76)	0.0002663
6	33019686	rs116517979	1.29 (1.12-1.47)	0.0002664
15	49936238	rs1048348	0.81 (0.72-0.91)	0.0002669
7	18323899	rs302165	1.30 (1.13-1.50)	0.0002671
19	50709774	rs75833218	0.66 (0.53-0.82)	0.0002675
22	21421459	rs2075270	0.73 (0.62-0.87)	0.0002676
6	33000207	rs116020176	1.27 (1.12-1.45)	0.0002677
6	92604703	rs7742254	1.32 (1.14-1.54)	0.0002681
21	35834987	rs146780189	0.43 (0.27-0.68)	0.0002685
21	35835011	rs140545148	0.43 (0.27-0.68)	0.0002685
12	105062922	rs11112153	1.36 (1.15-1.60)	0.0002687
16	53336752	rs12149749	0.78 (0.69-0.89)	0.0002688
11	127209645	rs12364837	1.31 (1.13-1.52)	0.0002689
17	15218311	rs2531950	0.76 (0.66-0.88)	0.0002692
1	185541359	rs552584	0.74 (0.63-0.87)	0.0002694
5	2355587	rs458006	1.24 (1.10-1.39)	0.0002702
16	53238253	rs10521279	0.79 (0.69-0.89)	0.0002707
18	24539270	rs4800777	0.77 (0.67-0.89)	0.0002708
11	12476231	rs1365403	0.61 (0.47-0.80)	0.0002715
3	173573842	rs9883293	1.25 (1.11-1.40)	0.0002718
16	53218843	rs1421070	0.79 (0.69-0.89)	0.0002723
16	53283966	rs8052283	0.79 (0.69-0.89)	0.0002723
4	173163990	rs28706799	1.39 (1.17-1.66)	0.0002728
4	173166744	rs58932805	1.39 (1.17-1.66)	0.0002728
4	69604491	rs114472916	1.42 (1.18-1.71)	0.000273
2	52203145	rs6736354	0.52 (0.37-0.74)	0.0002731
16	53240609	rs62048053	0.79 (0.69-0.89)	0.0002731
9	109882216	rs796753	0.81 (0.72-0.91)	0.0002734
1	241694414	rs10926507	0.80 (0.71-0.90)	0.000274
11	47466790	rs7925389	0.79 (0.70-0.90)	0.000274
10	129291121	rs12244197	1.52 (1.21-1.90)	0.0002744
11	111469848	rs1784778	0.45 (0.29-0.69)	0.0002751
16	53291544	rs8052956	0.79 (0.69-0.89)	0.0002755
16	53298383	rs62049782	0.79 (0.69-0.89)	0.0002755
16	53298567	rs62049783	0.79 (0.69-0.89)	0.0002755
16	53300014	rs8043931	0.79 (0.69-0.89)	0.0002755
2	5441295	rs6431894	0.78 (0.69-0.89)	0.0002759
12	110278812	rs10850838	0.61 (0.47-0.80)	0.0002759
2	5436975	rs13010129	0.79 (0.69-0.90)	0.000276
7	18317158	rs302172	1.30 (1.13-1.50)	0.0002761
1	97100626	rs11165689	1.25 (1.11-1.41)	0.0002763
16	53347790	rs58611863	0.78 (0.69-0.89)	0.0002766
16	53348207	rs8055218	0.78 (0.69-0.89)	0.0002766
16	53349000	rs12596829	0.78 (0.69-0.89)	0.0002766
22	19181955	rs141141036	1.61 (1.25-2.08)	0.0002766
4	69639982	rs78926608	1.41 (1.17-1.69)	0.0002769
16	53256049	rs111532765	0.79 (0.69-0.89)	0.000277
18	37969694	rs4799291	0.72 (0.60-0.86)	0.000277
11	129002022	rs1784013	0.79 (0.69-0.89)	0.0002772
11	70011482	rs116073705	1.93 (1.35-2.75)	0.0002774
15	49947638	rs10152754	0.81 (0.72-0.91)	0.0002774
15	49951971	rs11070713	0.81 (0.72-0.91)	0.0002774
15	49953930	rs1588128	0.81 (0.72-0.91)	0.0002774
15	49957287	rs731051	0.81 (0.72-0.91)	0.0002774
2	5438950	rs6709704	0.79 (0.69-0.90)	0.0002776
5	150151271	rs6868496	0.80 (0.71-0.90)	0.0002779
2	67296321	rs112077800	0.73 (0.62-0.87)	0.0002784
2	67297704	rs4671771	0.73 (0.62-0.87)	0.0002784
11	47475189	rs35184771	0.80 (0.70-0.90)	0.0002788
11	12038680	rs872574	1.36 (1.15-1.60)	0.0002793
1	185527145	rs534762	0.73 (0.62-0.87)	0.0002795
6	144624221	rs7741466	0.77 (0.67-0.89)	0.0002796
16	53246174	rs62048056	0.79 (0.69-0.90)	0.0002798
22	19175680	rs117672820	1.61 (1.25-2.08)	0.0002803
7	155894996	rs75580048	1.50 (1.21-1.87)	0.0002804
1	185529105	rs491134	0.74 (0.62-0.87)	0.0002808
2	751300	rs11127506	1.31 (1.13-1.52)	0.0002812
11	12038860	rs872575	1.35 (1.15-1.60)	0.000282
9	109827354	rs784648	1.24 (1.11-1.40)	0.0002823
2	5439099	rs62109390	0.79 (0.69-0.90)	0.0002824
1	88519275	rs12117912	1.48 (1.20-1.82)	0.0002828
3	12993370	rs2569999	0.74 (0.63-0.87)	0.0002828
23	86741400	rs2051621	1.50 (1.21-1.86)	0.0002828
12	74769554	rs12146884	0.52 (0.36-0.74)	0.0002829
8	124023843	rs6985990	0.78 (0.68-0.89)	0.0002833
19	50707234	rs16987402	0.69 (0.56-0.84)	0.0002839
16	53354731	rs12596238	0.78 (0.69-0.89)	0.000284
4	15482360	rs1861050	1.33 (1.14-1.55)	0.0002848
4	69640234	rs114165005	1.40 (1.17-1.69)	0.0002848
16	53206563	rs7196757	0.79 (0.69-0.90)	0.0002848
20	44602621	rs6017716	1.28 (1.12-1.47)	0.0002853
8	124134404	rs35164000	0.58 (0.43-0.78)	0.0002854
16	68336125	rs61460037	1.51 (1.21-1.88)	0.0002854
1	236599108	rs582666	0.80 (0.72-0.91)	0.0002856
11	12045228	rs11606900	1.36 (1.15-1.60)	0.0002863
12	32010606	rs4930996	0.81 (0.72-0.91)	0.0002867
4	173167602	rs1565557	1.39 (1.16-1.66)	0.0002871
23	14201831	rs35730863	1.47 (1.20-1.82)	0.0002872
16	53198842	rs59863399	0.79 (0.69-0.90)	0.0002873
16	53200282	rs16952044	0.79 (0.69-0.90)	0.0002873
11	15099143	rs2282654	0.75 (0.65-0.88)	0.0002874
1	88502674	rs72716778	1.46 (1.19-1.80)	0.0002878
6	92537625	rs4265011	1.32 (1.14-1.54)	0.000288
11	34510681	rs942223	0.80 (0.71-0.90)	0.000288
11	41748753	rs1902503	0.81 (0.72-0.91)	0.000288
1	88511508	rs10923013	1.48 (1.20-1.82)	0.0002885
15	49891094	rs11632201	0.81 (0.72-0.91)	0.0002885
1	111009031	rs11102112	1.31 (1.13-1.51)	0.0002887
5	75889752	rs4704341	1.71 (1.28-2.29)	0.0002887
11	34507879	rs4756153	0.80 (0.71-0.90)	0.0002887
1	168402243	rs12047465	0.67 (0.54-0.83)	0.0002894
1	168402469	rs12045085	0.67 (0.54-0.83)	0.0002894
1	168402824	rs16860565	0.67 (0.54-0.83)	0.0002894
1	168402863	rs79611664	0.67 (0.54-0.83)	0.0002894
2	207914222	rs10179172	1.32 (1.14-1.54)	0.0002895
4	69669606	rs115322290	1.40 (1.17-1.68)	0.0002896
5	1784959	rs73022180	0.77 (0.67-0.89)	0.0002898
6	92643232	rs9342307	1.28 (1.12-1.47)	0.0002903
1	185528147	rs571325	0.74 (0.62-0.87)	0.0002905
12	118228441	rs4767621	1.24 (1.10-1.39)	0.0002905
4	69638061	rs138479978	1.40 (1.17-1.69)	0.0002907
11	12474751	rs74713143	0.60 (0.46-0.79)	0.0002916
2	67310412	rs74903036	0.69 (0.57-0.84)	0.0002917
6	170563455	rs9356627	1.24 (1.10-1.39)	0.000292
9	109825832	rs784646	1.24 (1.11-1.40)	0.0002922
9	109826847	rs810748	1.24 (1.11-1.40)	0.0002922
2	52161798	rs117028407	0.57 (0.42-0.77)	0.0002924
4	69622708	rs114720429	1.41 (1.17-1.69)	0.0002929
4	69624172	rs114578031	1.41 (1.17-1.69)	0.0002929
4	69624621	rs115552244	1.41 (1.17-1.69)	0.0002929
7	44296307	rs4526269	0.57 (0.42-0.77)	0.0002931
17	15211203	rs230893	0.76 (0.66-0.88)	0.0002933
11	70151686	rs583347	0.72 (0.60-0.86)	0.0002936
16	68353915	rs7189887	1.51 (1.21-1.88)	0.0002936
11	12047799	rs869659	1.36 (1.15-1.60)	0.0002937
18	1495398	rs12456909	1.27 (1.12-1.45)	0.0002938
2	5439053	rs6730576	0.79 (0.69-0.90)	0.0002939
1	221906970	rs117683802	0.55 (0.40-0.76)	0.0002941
8	63455590	rs16929130	1.25 (1.11-1.41)	0.0002944
5	75889006	rs72777520	1.71 (1.28-2.28)	0.0002949
8	130109547	rs56308035	1.60 (1.24-2.06)	0.0002951
12	126734199	rs4765344	1.24 (1.10-1.39)	0.0002956
12	34322092	rs35374335	1.89 (1.34-2.67)	0.0002958
6	92645076	rs9362925	1.28 (1.12-1.46)	0.0002959
16	53233663	rs11861565	0.79 (0.69-0.90)	0.0002959
16	53251530	rs8050978	0.79 (0.69-0.90)	0.0002959
16	53252020	rs59490761	0.79 (0.69-0.90)	0.0002959
16	53253710	rs58474046	0.79 (0.69-0.90)	0.0002959
16	53255804	rs16952093	0.79 (0.69-0.90)	0.0002959
16	53260159	rs12599784	0.79 (0.69-0.90)	0.0002959
16	53287543	rs7191436	0.79 (0.69-0.90)	0.0002959
16	53288265	rs6499510	0.79 (0.69-0.90)	0.0002959
11	12038252	rs754098	1.35 (1.15-1.59)	0.0002963
11	12038396	rs754097	1.35 (1.15-1.59)	0.0002963
11	12038535	rs4298889	1.35 (1.15-1.59)	0.0002963
11	12039219	rs16910359	1.35 (1.15-1.59)	0.0002963
1	88515729	rs61765493	1.48 (1.20-1.82)	0.0002964
5	2288670	rs66668450	1.39 (1.16-1.66)	0.0002965
9	95788623	rs11788432	0.74 (0.63-0.87)	0.0002971
2	111797395	rs1992262	1.25 (1.11-1.41)	0.0002975
7	18310372	rs1469574	1.30 (1.13-1.50)	0.0002975
6	92537385	rs78912645	1.32 (1.14-1.54)	0.0002985
11	70156584	rs531498	0.72 (0.60-0.86)	0.0002985
22	19306415	rs4819796	1.48 (1.20-1.82)	0.0002989
22	19303181	rs2871022	1.48 (1.20-1.83)	0.000299
22	19303289	rs2871023	1.48 (1.20-1.83)	0.000299
2	52194387	rs7566303	0.53 (0.38-0.75)	0.0002997
4	173164661	rs836321	1.39 (1.16-1.65)	0.0002999
4	173167398	rs836322	1.39 (1.16-1.65)	0.0002999
15	54459730	rs12911041	1.24 (1.11-1.40)	0.0002999
1	88527321	rs61765507	1.48 (1.20-1.82)	0.0003
6	66664278	rs77707756	0.49 (0.34-0.72)	0.0003
13	25761658	rs2153679	1.32 (1.14-1.53)	0.0003
7	78018265	rs16885987	1.31 (1.13-1.52)	0.0003001
7	21915464	rs2390595	1.33 (1.14-1.56)	0.0003006
17	71725348	rs2620015	0.66 (0.53-0.83)	0.0003008
11	70180285	rs7117443	0.72 (0.60-0.86)	0.0003013
4	69641471	rs115985703	1.40 (1.17-1.69)	0.0003014
10	10412240	rs6602424	0.79 (0.69-0.90)	0.0003015
12	34320651	rs11053141	1.89 (1.34-2.66)	0.0003015
16	68339790	rs111252202	1.51 (1.21-1.88)	0.0003016
16	68340085	rs8060690	1.51 (1.21-1.88)	0.0003016
4	114311110	rs13132793	0.81 (0.72-0.91)	0.0003019
7	18311060	rs302177	1.30 (1.13-1.50)	0.0003019
12	43538573	rs35344446	1.31 (1.13-1.52)	0.000302
1	185527047	rs506478	0.74 (0.62-0.87)	0.0003025
1	120214953	rs597308	0.62 (0.47-0.80)	0.0003026
1	120215269	rs598685	0.62 (0.47-0.80)	0.0003026
1	120216025	rs612430	0.62 (0.47-0.80)	0.0003026
1	120216743	rs514491	0.62 (0.47-0.80)	0.0003026
1	120217081	rs511059	0.62 (0.47-0.80)	0.0003026
1	120217133	rs627707	0.62 (0.47-0.80)	0.0003026
1	120217330	rs487884	0.62 (0.47-0.80)	0.0003026
1	120217389	rs487081	0.62 (0.47-0.80)	0.0003026
5	75890744	rs2005247	1.71 (1.28-2.28)	0.0003027
8	130084325	rs56853677	1.41 (1.17-1.69)	0.0003031
16	53209877	rs2160796	0.79 (0.69-0.90)	0.0003032
16	53214451	rs62048030	0.79 (0.69-0.90)	0.0003032
16	53217112	rs6499332	0.79 (0.69-0.90)	0.0003032
2	43436754	rs2052927	1.30 (1.13-1.50)	0.0003037
4	69638949	rs145950447	1.40 (1.17-1.69)	0.0003043
13	71627613	rs74475016	0.62 (0.48-0.80)	0.0003044
7	144078823	rs1635081	1.30 (1.13-1.49)	0.0003047
2	67296267	rs12463606	0.73 (0.62-0.87)	0.0003048
12	101521011	rs57417157	0.32 (0.17-0.59)	0.0003048
2	67307294	rs3770659	0.75 (0.64-0.88)	0.0003052
2	67307672	rs10208188	0.75 (0.64-0.88)	0.0003052
2	67308243	rs10199998	0.75 (0.64-0.88)	0.0003052
2	67308410	rs10200196	0.75 (0.64-0.88)	0.0003052
6	32673269	rs115351516	0.72 (0.60-0.86)	0.0003057
4	173172113	rs10049623	1.38 (1.16-1.63)	0.0003059
1	241693895	rs6679290	0.80 (0.71-0.90)	0.000306
4	173129218	rs836306	1.39 (1.16-1.66)	0.000306
13	71608675	rs55836310	0.61 (0.46-0.80)	0.0003066
8	124135850	rs16898006	0.58 (0.43-0.78)	0.0003068
8	124137984	rs7824293	0.58 (0.43-0.78)	0.0003068
8	124138891	rs16898013	0.58 (0.43-0.78)	0.0003068
8	124152469	rs35172504	0.58 (0.43-0.78)	0.0003068
12	34319670	rs12815556	1.89 (1.34-2.66)	0.0003073
4	81151023	rs12643346	0.80 (0.71-0.90)	0.0003075
5	75894863	rs11948140	1.72 (1.28-2.30)	0.0003075
5	75895252	rs11952193	1.72 (1.28-2.30)	0.0003075
5	75895279	rs11952962	1.72 (1.28-2.30)	0.0003075
9	19681541	rs34609266	1.41 (1.17-1.71)	0.0003076
2	67306032	rs2222849	0.75 (0.64-0.88)	0.0003077
2	67306395	rs10181214	0.75 (0.64-0.88)	0.0003077
1	241692253	rs4310432	0.80 (0.71-0.90)	0.0003082
13	41250942	rs80309601	0.53 (0.37-0.75)	0.0003087
1	185541198	rs550874	0.74 (0.63-0.87)	0.000309
1	185541308	rs551806	0.74 (0.63-0.87)	0.000309
7	141852257	rs79771960	1.32 (1.14-1.54)	0.0003095
16	68350219	rs58542611	1.51 (1.21-1.88)	0.00031
2	67306158	rs13399908	0.75 (0.64-0.88)	0.0003104
1	88519234	rs61765500	1.47 (1.19-1.82)	0.0003106
1	88519325	rs61765501	1.47 (1.19-1.82)	0.0003106
11	12048674	rs4391796	1.32 (1.13-1.53)	0.0003115
22	30122279	rs140092	1.24 (1.10-1.40)	0.0003122
3	12995709	rs2686742	0.74 (0.63-0.87)	0.0003127
1	88512000	rs4655863	1.47 (1.19-1.82)	0.0003132
1	88512371	rs12117077	1.47 (1.19-1.82)	0.0003132
1	88512626	rs12117148	1.47 (1.19-1.82)	0.0003132
1	88512640	rs12141578	1.47 (1.19-1.82)	0.0003132
12	43535091	rs67600833	1.31 (1.13-1.52)	0.0003132
1	168404773	rs2284754	0.67 (0.54-0.83)	0.0003134
1	168405235	rs1407956	0.67 (0.54-0.83)	0.0003134
11	127268499	rs7104644	1.28 (1.12-1.46)	0.0003135
2	229235367	rs10933251	0.76 (0.66-0.88)	0.0003137
4	114309839	rs6533681	0.81 (0.72-0.91)	0.0003138
23	95221418	rs5949351	1.31 (1.13-1.52)	0.0003139
7	18285266	rs917329	1.30 (1.13-1.49)	0.000314
11	111462096	rs2212520	0.46 (0.30-0.70)	0.0003141
18	67959607	rs41322446	1.57 (1.23-2.01)	0.0003146
7	78011926	rs73701459	1.31 (1.13-1.52)	0.0003147
15	49926300	rs11857320	0.81 (0.73-0.91)	0.0003158
9	19670094	rs13300397	1.41 (1.17-1.70)	0.0003164
9	19670330	rs34256552	1.41 (1.17-1.70)	0.0003164
1	185527006	rs533136	0.74 (0.62-0.87)	0.0003166
12	43574431	rs61926436	1.29 (1.12-1.48)	0.0003171
7	44292003	rs73095997	0.51 (0.35-0.73)	0.0003173
9	109185140	rs55873806	1.33 (1.14-1.55)	0.0003176
6	170566121	rs9356628	1.24 (1.10-1.39)	0.0003178
2	111796703	rs4849349	1.25 (1.11-1.41)	0.0003179
1	57675404	rs58148876	1.36 (1.15-1.61)	0.0003183
4	69716160	rs115765131	1.27 (1.12-1.45)	0.0003185
8	124153557	rs7000247	0.58 (0.43-0.78)	0.0003187
15	49793030	rs11070697	0.81 (0.73-0.91)	0.0003187
15	49834746	rs11854203	0.81 (0.73-0.91)	0.0003187
6	92536582	rs2454253	1.32 (1.14-1.54)	0.000319
3	10580281	rs7642750	0.80 (0.71-0.90)	0.0003195
2	16103593	rs114672502	1.67 (1.26-2.21)	0.0003197
9	19676285	rs34958343	1.41 (1.17-1.70)	0.0003202
9	19676870	rs34920581	1.41 (1.17-1.70)	0.0003202
9	19677042	rs13299936	1.41 (1.17-1.70)	0.0003202
12	43573196	rs17092798	1.29 (1.12-1.48)	0.0003207
1	88513645	rs4233326	1.47 (1.19-1.82)	0.0003209
1	88513712	rs4233327	1.47 (1.19-1.82)	0.0003209
1	88513990	rs4655997	1.47 (1.19-1.82)	0.0003209
7	6069349	rs11766390	1.24 (1.10-1.40)	0.0003209
11	41726795	rs11036511	0.80 (0.71-0.91)	0.0003209
2	67302743	rs17032980	0.75 (0.64-0.88)	0.0003214
4	165718857	rs13434845	1.24 (1.10-1.40)	0.0003214
3	153375523	rs10935944	1.33 (1.14-1.55)	0.0003216
4	62791716	rs6843945	1.25 (1.11-1.41)	0.0003221
4	69643507	rs114206698	1.40 (1.17-1.68)	0.0003222
12	43460492	rs1183790	0.81 (0.72-0.91)	0.0003222
1	88502994	rs61765472	1.46 (1.19-1.79)	0.0003226
17	71728827	rs186534	0.67 (0.54-0.83)	0.0003226
7	44292801	rs10232723	0.51 (0.35-0.73)	0.0003228
6	92606067	rs9451855	1.32 (1.13-1.53)	0.0003234
16	53211163	rs12598925	0.79 (0.69-0.90)	0.0003237
16	53214091	rs8059879	0.79 (0.69-0.90)	0.0003237
16	53216479	rs11863502	0.79 (0.69-0.90)	0.0003237
1	168405206	rs1407955	0.67 (0.54-0.83)	0.0003243
4	67062794	rs4860729	0.73 (0.62-0.87)	0.0003245
1	221920527	rs117170083	0.58 (0.44-0.78)	0.0003246
5	75895492	rs62362019	1.71 (1.28-2.30)	0.0003257
5	75895633	rs62362020	1.71 (1.28-2.30)	0.0003257
6	144624137	rs59803839	0.77 (0.67-0.89)	0.0003257
12	34329491	rs7978391	2.01 (1.37-2.94)	0.0003261
12	34331779	rs11524504	2.01 (1.37-2.94)	0.0003261
12	34336101	rs11513282	2.01 (1.37-2.94)	0.0003261
11	70194624	rs12295241	0.72 (0.60-0.86)	0.0003264
2	67302300	rs17032976	0.75 (0.64-0.88)	0.000327
4	186839032	rs78884380	2.45 (1.50-4.00)	0.0003273
6	33016887	rs114440866	1.27 (1.11-1.44)	0.0003273
20	37050742	rs3752276	1.45 (1.18-1.77)	0.0003288
9	91292700	rs34979629	0.79 (0.70-0.90)	0.000329
1	88517218	rs56055410	1.47 (1.19-1.82)	0.0003291
1	88517453	rs4656005	1.47 (1.19-1.82)	0.0003291
1	88517593	rs4656006	1.47 (1.19-1.82)	0.0003291
2	169717541	rs2632372	1.24 (1.10-1.40)	0.0003292
4	173158465	rs2938313	1.30 (1.13-1.49)	0.0003293
11	70179672	rs2282481	0.72 (0.61-0.86)	0.0003294
12	104873686	rs7313791	1.46 (1.19-1.80)	0.0003303
11	12475460	rs76551048	0.61 (0.47-0.80)	0.0003307
4	173188910	rs6825516	1.38 (1.16-1.64)	0.0003309
4	15469789	rs11942959	1.32 (1.14-1.54)	0.0003318
4	69619937	rs117569695	1.44 (1.18-1.76)	0.0003321
6	32405044	rs116705993	1.36 (1.15-1.61)	0.0003322
7	84630841	rs78732882	0.44 (0.29-0.69)	0.0003328
2	67309631	rs7575826	0.75 (0.64-0.88)	0.0003331
2	67309662	rs7589620	0.75 (0.64-0.88)	0.0003331
2	67311393	rs6546279	0.75 (0.64-0.88)	0.0003331
16	68353983	rs7190070	1.50 (1.20-1.88)	0.0003332
16	68924501	rs12102766	0.74 (0.63-0.87)	0.0003335
22	19266743	rs151247872	1.60 (1.24-2.06)	0.0003336
2	16091464	rs12618266	1.69 (1.27-2.24)	0.0003338
11	128320459	rs11600936	1.23 (1.10-1.38)	0.000334
1	226979563	rs117702800	1.56 (1.22-1.98)	0.0003343
12	43540703	rs12812735	1.31 (1.13-1.52)	0.0003344
2	16090749	rs55915916	1.68 (1.27-2.23)	0.0003351
12	3318841	rs117144468	0.46 (0.31-0.71)	0.0003352
5	142017860	rs152528	1.30 (1.13-1.50)	0.0003353
17	40673562	rs112555643	0.46 (0.31-0.71)	0.0003359
16	53351783	rs8048169	0.79 (0.69-0.90)	0.0003365
16	53352329	rs16952168	0.79 (0.69-0.90)	0.0003365
16	53353489	rs16952170	0.79 (0.69-0.90)	0.0003365
7	144079906	rs1731183	1.29 (1.12-1.49)	0.0003368
1	88517020	rs56037211	1.47 (1.19-1.82)	0.0003371
1	88517081	rs55869670	1.47 (1.19-1.82)	0.0003371
4	69676142	rs115900386	1.39 (1.16-1.67)	0.0003375
22	19265587	rs117681843	1.60 (1.24-2.06)	0.0003381
11	127268774	rs7108023	1.28 (1.12-1.46)	0.0003382
11	127269128	rs1542547	1.28 (1.12-1.46)	0.0003382
11	15095985	rs11023424	0.75 (0.64-0.88)	0.0003383
11	15098067	rs1894128	0.75 (0.64-0.88)	0.0003383
12	43540512	rs12831367	1.31 (1.13-1.52)	0.0003384
17	4831790	rs9914087	0.76 (0.65-0.88)	0.0003392
4	69614274	rs115694450	1.40 (1.17-1.69)	0.0003396
4	114309577	rs6533680	0.81 (0.72-0.91)	0.0003398
1	185525901	rs2756199	0.74 (0.63-0.87)	0.00034
1	185525994	rs2821435	0.74 (0.63-0.87)	0.00034
1	185526126	rs693523	0.74 (0.63-0.87)	0.00034
1	185526156	rs504627	0.74 (0.63-0.87)	0.00034
1	185526443	rs479559	0.74 (0.63-0.87)	0.00034
1	185526547	rs529275	0.74 (0.63-0.87)	0.00034
1	185526939	rs2756201	0.74 (0.63-0.87)	0.00034
12	43579716	rs12827899	1.29 (1.12-1.48)	0.0003414
3	55698176	rs11705985	0.80 (0.70-0.90)	0.0003423
4	69657132	rs116766394	1.40 (1.16-1.68)	0.0003424
2	52121788	rs6711970	0.50 (0.34-0.73)	0.0003426
1	88514186	rs4655998	1.47 (1.19-1.81)	0.0003427
13	19631157	rs7989524	0.70 (0.58-0.85)	0.0003428
3	12991383	rs2569997	0.75 (0.64-0.88)	0.0003442
19	50707874	rs80064188	0.68 (0.55-0.84)	0.0003443
2	52198443	rs78001123	0.53 (0.37-0.75)	0.0003444
11	12038130	rs754099	1.35 (1.15-1.59)	0.0003445
11	15015052	rs7942684	0.75 (0.65-0.88)	0.0003446
11	15015055	rs7943502	0.75 (0.65-0.88)	0.0003446
17	13277707	rs11658604	0.69 (0.57-0.85)	0.0003446
3	173594984	rs73182623	1.24 (1.10-1.40)	0.0003448
7	16066289	rs2389578	1.38 (1.16-1.65)	0.000345
7	16066542	rs7459076	1.38 (1.16-1.65)	0.000345
16	68351596	rs7199515	1.50 (1.20-1.88)	0.0003452
1	88503370	rs72716779	1.46 (1.19-1.79)	0.0003456
1	88503855	rs61765473	1.46 (1.19-1.79)	0.0003456
1	88503889	rs61765474	1.46 (1.19-1.79)	0.0003456
1	88504119	rs61765475	1.46 (1.19-1.79)	0.0003456
1	88505218	rs12134111	1.46 (1.19-1.79)	0.0003456
12	43540798	rs12812957	1.31 (1.13-1.52)	0.0003463
4	62007666	rs9997846	1.28 (1.12-1.46)	0.0003468
11	15062177	rs6486219	0.76 (0.65-0.88)	0.0003475
4	67081070	rs62304809	0.75 (0.64-0.88)	0.0003476
11	15094057	rs10832355	0.75 (0.64-0.88)	0.0003477
17	74173108	rs113304440	0.73 (0.61-0.87)	0.0003485
1	120224469	rs866321	0.61 (0.47-0.80)	0.0003487
2	111754548	rs6760171	1.25 (1.11-1.41)	0.0003488
11	41744805	rs10768732	0.81 (0.72-0.91)	0.0003488
11	15091463	rs10832353	0.75 (0.64-0.88)	0.0003491
12	118225205	rs10744903	1.27 (1.11-1.44)	0.0003492
4	15460472	rs4698383	1.32 (1.14-1.54)	0.0003496
4	15461744	rs971490	1.32 (1.14-1.54)	0.0003496
12	42680559	rs7963469	1.25 (1.11-1.41)	0.0003496
2	111755538	rs4849328	1.25 (1.11-1.41)	0.0003498
4	7404598	rs78610507	1.42 (1.17-1.73)	0.0003501
4	47142073	rs10938470	2.10 (1.40-3.15)	0.0003505
4	47144042	rs10938472	2.10 (1.40-3.15)	0.0003505
2	229237475	rs55988817	0.77 (0.66-0.89)	0.0003506
2	229235038	rs12474637	0.76 (0.66-0.89)	0.0003507
2	229235224	rs12466741	0.76 (0.66-0.89)	0.0003507
11	70175565	rs4980779	0.72 (0.61-0.86)	0.0003511
16	53342454	rs6499550	0.79 (0.69-0.90)	0.0003512
1	88519718	rs12568661	1.47 (1.19-1.81)	0.0003514
1	88520401	rs61765502	1.47 (1.19-1.81)	0.0003514
1	120218998	rs839607	0.62 (0.47-0.80)	0.0003514
7	32012765	rs7809170	1.23 (1.10-1.38)	0.0003514
16	53210788	rs62048029	0.79 (0.69-0.90)	0.0003517
16	53213077	rs7500063	0.79 (0.69-0.90)	0.0003517
1	88518170	rs72716800	1.47 (1.19-1.81)	0.0003518
11	15091506	rs10832354	0.75 (0.64-0.88)	0.0003521
17	6373737	rs11654175	1.29 (1.12-1.48)	0.0003521
10	75676464	rs4065	1.38 (1.16-1.65)	0.0003523
11	91617541	rs1982859	0.71 (0.59-0.86)	0.0003538
11	91618755	rs12576025	0.71 (0.59-0.86)	0.0003538
11	91621167	rs16916656	0.71 (0.59-0.86)	0.0003538
11	15095651	rs3812726	0.76 (0.65-0.88)	0.000354
11	15096419	rs1540139	0.76 (0.65-0.88)	0.000354
11	15097718	rs3829222	0.76 (0.65-0.88)	0.000354
6	92536639	rs2454251	1.32 (1.13-1.53)	0.0003544
6	92536643	rs2454250	1.32 (1.13-1.53)	0.0003544
16	53310376	rs59212797	0.78 (0.69-0.90)	0.0003545
16	53313023	rs112324201	0.78 (0.69-0.90)	0.0003545
16	53313245	rs4332741	0.78 (0.69-0.90)	0.0003545
16	53313959	rs7195476	0.78 (0.69-0.90)	0.0003545
11	47725306	rs11604825	0.80 (0.70-0.90)	0.0003546
9	109825701	rs10046848	1.24 (1.10-1.40)	0.0003548
23	14199451	rs60811212	1.49 (1.20-1.85)	0.0003549
7	6180035	rs763820	1.24 (1.10-1.39)	0.0003551
8	126266235	rs11991576	1.45 (1.18-1.77)	0.0003554
8	126266746	rs79202834	1.45 (1.18-1.77)	0.0003554
8	126267818	rs79545614	1.45 (1.18-1.77)	0.0003554
2	52117347	rs17862819	0.50 (0.34-0.73)	0.0003555
2	52118862	rs17862821	0.50 (0.34-0.73)	0.0003555
18	1496952	rs9949416	1.27 (1.11-1.44)	0.0003556
6	32668633	rs115460399	0.72 (0.60-0.86)	0.0003562
6	32668667	6:32668667_A_G	0.72 (0.60-0.86)	0.0003562
6	32669528	rs116179255	0.72 (0.60-0.86)	0.0003562
6	32669712	rs114683640	0.72 (0.60-0.86)	0.0003562
6	32672082	rs74957667	0.72 (0.60-0.86)	0.0003562
6	32672412	rs114119601	0.72 (0.60-0.86)	0.0003562
6	32672430	rs115901583	0.72 (0.60-0.86)	0.0003562
6	32672491	rs114952213	0.72 (0.60-0.86)	0.0003562
6	32672494	rs114460725	0.72 (0.60-0.86)	0.0003562
6	32672556	rs116666187	0.72 (0.60-0.86)	0.0003562
6	32672668	rs115460664	0.72 (0.60-0.86)	0.0003562
6	32672913	rs116213560	0.72 (0.60-0.86)	0.0003562
6	32672932	rs115724353	0.72 (0.60-0.86)	0.0003562
6	32673077	rs140392100	0.72 (0.60-0.86)	0.0003562
7	18311577	rs111978	1.30 (1.12-1.49)	0.0003563
7	18311947	rs302176	1.30 (1.12-1.49)	0.0003563
7	18312637	rs302174	1.30 (1.12-1.49)	0.0003563
9	12585186	rs10124604	0.80 (0.70-0.90)	0.0003568
13	71635920	rs148227065	0.63 (0.48-0.81)	0.0003569
13	71638148	rs78786512	0.63 (0.48-0.81)	0.0003569
11	15093581	rs7945290	0.76 (0.65-0.88)	0.0003572
11	15094150	rs10741662	0.76 (0.65-0.88)	0.0003572
1	168403682	rs2284755	0.67 (0.54-0.84)	0.0003576
6	92539077	rs1498261	1.32 (1.13-1.53)	0.0003576
6	92539213	rs1353700	1.32 (1.13-1.53)	0.0003576
8	124161228	rs6984376	0.58 (0.43-0.78)	0.000358
12	43540306	rs12830971	1.31 (1.13-1.52)	0.0003582
12	43540339	rs12814473	1.31 (1.13-1.52)	0.0003582
11	91613804	rs1122273	0.71 (0.59-0.86)	0.0003587
13	28879839	rs9513070	0.79 (0.69-0.90)	0.000359
2	52118019	rs140078296	0.50 (0.34-0.73)	0.0003594
9	19681820	rs35104292	1.41 (1.17-1.70)	0.0003598
9	19682294	rs17492716	1.41 (1.17-1.70)	0.0003598
9	19682318	rs68136136	1.41 (1.17-1.70)	0.0003598
6	92550258	rs2454273	1.32 (1.13-1.53)	0.0003609
1	97278804	rs273886	1.25 (1.10-1.41)	0.0003614
1	97279692	rs273885	1.25 (1.10-1.41)	0.0003614
11	15089761	rs2187531	0.76 (0.65-0.88)	0.0003617
11	15090176	rs2187532	0.76 (0.65-0.88)	0.0003617
11	15090925	rs7113522	0.76 (0.65-0.88)	0.0003617
11	15091841	rs7131184	0.76 (0.65-0.88)	0.0003617
11	15092320	rs10766205	0.76 (0.65-0.88)	0.0003617
11	15092483	rs10766206	0.76 (0.65-0.88)	0.0003617
11	15093487	rs7945166	0.76 (0.65-0.88)	0.0003617
17	5329859	rs184604331	0.32 (0.17-0.60)	0.000362
2	140876349	rs77300083	0.79 (0.70-0.90)	0.0003622
8	124023621	rs6982014	0.78 (0.68-0.89)	0.0003623
11	128307814	rs12794572	1.23 (1.10-1.38)	0.0003626
2	179232560	rs1434091	0.81 (0.72-0.91)	0.000363
11	12474487	rs74370316	0.61 (0.46-0.80)	0.000363
12	3320033	rs149569172	0.47 (0.31-0.71)	0.0003641
16	53324439	rs8049550	0.79 (0.69-0.90)	0.0003641
11	35496557	rs76011338	1.29 (1.12-1.48)	0.0003642
11	12042455	rs11605159	1.35 (1.14-1.59)	0.0003646
9	19695638	rs7036637	1.34 (1.14-1.57)	0.0003648
16	68344363	rs8063446	1.59 (1.23-2.05)	0.0003648
2	16094807	rs12620996	1.69 (1.27-2.27)	0.0003652
11	60619078	rs41465646	1.87 (1.33-2.64)	0.0003655
2	52118551	rs139358726	0.50 (0.34-0.73)	0.0003656
11	60617913	rs7125995	1.87 (1.33-2.64)	0.0003656
11	70149726	rs621749	0.72 (0.61-0.86)	0.0003661
22	19287862	rs2023638	1.48 (1.19-1.83)	0.0003665
13	36217469	rs1324978	1.23 (1.10-1.38)	0.0003666
2	207919215	rs12474110	1.32 (1.13-1.54)	0.0003668
4	69639452	rs149942880	1.43 (1.18-1.75)	0.0003668
3	13010272	rs4684118	0.71 (0.59-0.86)	0.0003671
11	47726977	rs11602395	0.80 (0.71-0.90)	0.0003674
1	88504370	rs12143926	1.46 (1.18-1.79)	0.0003675
3	153360041	rs78154776	1.32 (1.14-1.55)	0.0003678
6	32575391	rs2858866	0.78 (0.69-0.90)	0.0003678
6	32575493	rs486912	0.78 (0.69-0.90)	0.0003678
1	120222582	rs606312	0.62 (0.47-0.80)	0.000368
11	41749346	rs1825481	0.81 (0.72-0.91)	0.0003682
2	67302866	rs13405122	0.75 (0.64-0.88)	0.0003687
16	53285878	rs1345338	0.79 (0.69-0.90)	0.000369
11	47716324	rs10838747	0.80 (0.71-0.90)	0.0003691
11	47716381	rs10838748	0.80 (0.71-0.90)	0.0003691
12	59532645	rs10877207	0.58 (0.43-0.79)	0.0003695
18	37940395	rs9952030	0.70 (0.57-0.85)	0.0003695
1	97106177	rs1409058	0.81 (0.72-0.91)	0.0003696
2	207889295	rs6741419	1.30 (1.13-1.51)	0.00037
17	13279820	rs72819095	0.69 (0.56-0.84)	0.0003703
2	169737851	rs524586	1.24 (1.10-1.39)	0.0003705
5	103063125	rs10069324	1.77 (1.29-2.42)	0.0003711
3	173599464	rs77514664	1.24 (1.10-1.40)	0.0003713
2	239635923	rs7559921	3.18 (1.68-6.02)	0.0003718
2	5440756	rs12476311	0.79 (0.69-0.90)	0.000372
1	120217414	rs639216	0.62 (0.48-0.81)	0.0003722
6	80440299	rs9448770	1.42 (1.17-1.73)	0.0003728
1	3456483	rs1891144	1.38 (1.16-1.64)	0.0003729
3	133540479	rs57847564	1.24 (1.10-1.39)	0.0003729
3	133540482	rs58851383	1.24 (1.10-1.39)	0.0003729
3	71321762	rs2704800	0.79 (0.69-0.90)	0.000373
4	173205412	rs17288490	1.29 (1.12-1.49)	0.0003731
6	66670501	rs141974032	0.51 (0.35-0.74)	0.0003731
2	179182695	rs993598	1.23 (1.10-1.38)	0.0003738
8	27441658	rs117957032	0.56 (0.41-0.77)	0.000374
8	126268457	rs146732810	1.45 (1.18-1.77)	0.000374
9	79891816	rs79383422	2.71 (1.57-4.71)	0.0003744
20	46543502	rs142644027	1.62 (1.24-2.11)	0.0003745
7	6187934	rs11543636	1.23 (1.10-1.38)	0.0003747
8	126271006	rs77703655	1.45 (1.18-1.78)	0.0003748
12	34282109	rs11053131	1.71 (1.27-2.31)	0.0003759
9	19669703	rs13285693	1.41 (1.17-1.70)	0.0003761
8	38494721	rs13265706	0.76 (0.65-0.88)	0.0003762
3	65996110	rs4417899	1.28 (1.12-1.47)	0.0003768
3	100136644	rs4928124	0.77 (0.67-0.89)	0.000377
17	6407393	rs7210117	1.29 (1.12-1.48)	0.0003772
12	118225518	rs4767616	1.26 (1.11-1.44)	0.0003778
12	118225545	rs4767617	1.26 (1.11-1.44)	0.0003778
12	118225574	rs4767618	1.26 (1.11-1.44)	0.0003778
12	118225634	rs4767619	1.26 (1.11-1.44)	0.0003778
1	88514400	rs4656000	1.46 (1.19-1.81)	0.0003784
1	88514430	rs4656001	1.46 (1.19-1.81)	0.0003784
1	88520105	rs12561832	1.46 (1.19-1.81)	0.0003784
1	88520839	rs60615574	1.46 (1.19-1.81)	0.0003784
1	88521377	rs12118601	1.46 (1.19-1.81)	0.0003784
7	6184623	rs12672392	1.23 (1.10-1.39)	0.0003789
15	49978375	rs2899448	0.81 (0.73-0.91)	0.0003795
1	34112303	rs10798976	0.74 (0.62-0.87)	0.0003796
7	68014209	rs7798523	1.24 (1.10-1.40)	0.0003797
10	120670202	rs4752227	0.80 (0.71-0.91)	0.0003798
8	126265982	rs11987707	1.45 (1.18-1.77)	0.0003802
3	13010700	rs12488295	0.71 (0.59-0.86)	0.0003803
11	15066910	rs7932352	0.76 (0.65-0.88)	0.0003809
11	15095130	rs1540148	0.76 (0.65-0.88)	0.0003809
4	173202174	rs7671890	1.29 (1.12-1.49)	0.000381
17	6372771	rs12450677	1.29 (1.12-1.48)	0.0003811
12	79250237	rs77088415	1.63 (1.25-2.13)	0.0003814
9	19695966	rs12000848	1.34 (1.14-1.57)	0.0003818
17	15206021	rs170745	0.76 (0.66-0.89)	0.0003818
18	1495108	rs9946029	1.27 (1.11-1.44)	0.0003818
7	44295853	rs34974740	0.58 (0.43-0.78)	0.000382
11	15055666	rs6486217	0.76 (0.65-0.88)	0.0003828
11	47716975	rs11039342	0.80 (0.71-0.90)	0.000383
5	103069610	rs7714087	1.75 (1.28-2.37)	0.0003831
23	95220757	rs7057258	1.31 (1.13-1.52)	0.0003837
10	82071672	rs143545750	2.56 (1.52-4.30)	0.0003838
7	32013823	rs2192386	1.23 (1.10-1.38)	0.0003839
11	132840980	rs7951483	1.24 (1.10-1.40)	0.000384
11	128317168	rs7932088	1.23 (1.10-1.37)	0.0003844
18	37967308	rs1368792	0.72 (0.60-0.86)	0.0003845
22	19290060	rs5993584	1.47 (1.19-1.83)	0.0003847
1	88515494	rs4656003	1.46 (1.19-1.81)	0.0003853
11	111497902	rs559482	0.46 (0.30-0.71)	0.0003854
11	111498523	rs1940529	0.46 (0.30-0.71)	0.0003854
11	111499512	rs497111	0.46 (0.30-0.71)	0.0003854
11	111499718	rs1789355	0.46 (0.30-0.71)	0.0003854
11	111499933	rs7948236	0.46 (0.30-0.71)	0.0003854
11	111500026	rs7934922	0.46 (0.30-0.71)	0.0003854
11	15060670	rs10832343	0.75 (0.64-0.88)	0.0003858
11	15062576	rs11023413	0.75 (0.64-0.88)	0.0003858
17	71729540	rs323415	0.67 (0.53-0.83)	0.0003859
10	128867901	rs9418832	1.49 (1.20-1.86)	0.0003861
4	69648467	rs116773342	1.39 (1.16-1.67)	0.0003865
12	125394896	rs76990453	3.07 (1.65-5.72)	0.0003874
3	79955068	rs79222059	1.47 (1.19-1.82)	0.0003875
12	43528364	rs61924944	1.30 (1.13-1.51)	0.0003875
2	16094212	rs72770538	1.69 (1.26-2.25)	0.0003877
1	88514728	rs4656002	1.46 (1.19-1.80)	0.0003881
1	88514979	rs10923015	1.46 (1.19-1.80)	0.0003881
6	170566988	rs9348262	1.24 (1.10-1.39)	0.0003883
1	88520584	rs61765503	1.46 (1.19-1.80)	0.0003885
11	47728617	rs11039348	0.80 (0.71-0.90)	0.0003887
1	185526522	rs529183	0.74 (0.63-0.87)	0.0003888
1	185526552	rs529282	0.74 (0.63-0.87)	0.0003888
7	6104137	rs601608	1.24 (1.10-1.40)	0.0003888
1	120209564	rs662243	0.62 (0.48-0.81)	0.0003892
6	92595344	rs9353871	1.31 (1.13-1.53)	0.0003896
6	92598818	rs6899854	1.31 (1.13-1.53)	0.0003896
1	88522176	rs61765506	1.46 (1.19-1.80)	0.0003906
18	37945025	rs9951093	0.72 (0.60-0.86)	0.0003908
7	5495684	rs66483545	0.54 (0.38-0.76)	0.0003916
6	32677846	rs114370295	0.75 (0.64-0.88)	0.0003917
12	118222221	rs7138952	1.26 (1.11-1.44)	0.000392
6	31003923	rs114969715	1.37 (1.15-1.62)	0.0003925
7	83991088	rs77774594	0.44 (0.28-0.69)	0.0003928
12	118226217	rs10774954	1.26 (1.11-1.44)	0.0003928
12	118226277	rs10774955	1.26 (1.11-1.44)	0.0003928
16	68384837	rs56220628	1.48 (1.19-1.84)	0.0003928
1	97108355	rs6673912	0.81 (0.72-0.91)	0.0003931
1	82555368	rs12129408	0.81 (0.72-0.91)	0.0003934
13	36218037	rs9574293	1.23 (1.10-1.38)	0.0003935
1	88524540	rs4656008	1.45 (1.18-1.77)	0.0003936
5	103061499	rs9327890	1.76 (1.29-2.41)	0.0003942
4	186839758	rs73021838	2.22 (1.43-3.45)	0.0003944
4	173206902	rs11931371	1.29 (1.12-1.49)	0.0003946
6	30380366	rs114285039	1.25 (1.10-1.41)	0.0003948
7	6095157	rs852151	1.24 (1.10-1.39)	0.0003949
6	114105760	rs78045139	2.90 (1.61-5.23)	0.000395
18	1495459	rs12457495	1.27 (1.11-1.44)	0.000395
18	1495924	rs7226802	1.27 (1.11-1.44)	0.000395
11	15039871	rs2201607	0.75 (0.64-0.88)	0.0003952
7	68012748	rs4718777	1.24 (1.10-1.39)	0.0003953
7	68013138	rs11767846	1.24 (1.10-1.39)	0.0003953
7	68013962	rs7785623	1.24 (1.10-1.39)	0.0003953
15	49931194	rs28562087	0.81 (0.73-0.91)	0.0003955
11	111462649	rs500163	0.47 (0.31-0.71)	0.0003965
11	111462687	rs517982	0.47 (0.31-0.71)	0.0003965
11	111462897	rs553632	0.47 (0.31-0.71)	0.0003965
11	111463779	rs549143	0.47 (0.31-0.71)	0.0003965
11	111464401	rs11213948	0.47 (0.31-0.71)	0.0003965
11	111465150	rs490492	0.47 (0.31-0.71)	0.0003965
11	111465761	rs484834	0.47 (0.31-0.71)	0.0003965
11	111465963	rs486038	0.47 (0.31-0.71)	0.0003965
11	111466429	rs568506	0.47 (0.31-0.71)	0.0003965
11	111466607	rs566647	0.47 (0.31-0.71)	0.0003965
11	111467893	rs512669	0.47 (0.31-0.71)	0.0003965
10	84325187	rs648958	2.71 (1.56-4.70)	0.0003966
3	173571678	rs4508811	1.24 (1.10-1.40)	0.0003968
12	43529299	rs61926374	1.31 (1.13-1.51)	0.000397
12	43530494	rs1812935	1.31 (1.13-1.51)	0.000397
10	16304093	rs7087484	0.76 (0.66-0.89)	0.0003971
11	129052095	rs2511814	0.79 (0.69-0.90)	0.0003975
1	88516355	rs56074083	1.46 (1.19-1.81)	0.0003977
11	12475991	rs7944351	0.62 (0.47-0.81)	0.0003983
11	12475993	rs7941350	0.62 (0.47-0.81)	0.0003983
11	12476371	rs1365402	0.62 (0.47-0.81)	0.0003983
1	120214275	rs594400	0.62 (0.48-0.81)	0.0003988
7	6188322	rs11535148	1.23 (1.10-1.38)	0.0003989
16	68384496	rs61593058	1.48 (1.19-1.83)	0.0003989
12	43533031	rs61926377	1.31 (1.13-1.51)	0.000399
3	133541175	rs11710936	1.24 (1.10-1.39)	0.0003991
2	215355718	rs3935486	0.77 (0.67-0.89)	0.0003994
14	65370231	rs4902330	2.45 (1.49-4.03)	0.0003996
17	40724977	rs149275413	0.47 (0.31-0.72)	0.0003996
17	40726029	rs117101952	0.47 (0.31-0.72)	0.0003996
19	50705636	rs79047700	0.69 (0.56-0.84)	0.0003997
2	111797531	rs3789080	1.25 (1.10-1.41)	0.0004
1	168388087	rs78024574	0.69 (0.56-0.85)	0.0004003
23	14197814	rs57099221	1.48 (1.19-1.84)	0.0004003
6	32673051	rs114251594	0.72 (0.60-0.87)	0.0004006
22	47679296	rs9615146	0.77 (0.67-0.89)	0.0004006
6	31105891	rs2233952	0.46 (0.30-0.71)	0.0004013
11	123716249	rs1939915	0.77 (0.67-0.89)	0.0004015
11	123716916	rs34435469	0.77 (0.67-0.89)	0.0004015
11	123716973	rs2155361	0.77 (0.67-0.89)	0.0004015
11	123717248	rs2155363	0.77 (0.67-0.89)	0.0004015
11	123718038	rs11219322	0.77 (0.67-0.89)	0.0004015
12	104860627	rs10778335	1.32 (1.13-1.53)	0.0004015
1	165655162	rs7543204	1.76 (1.29-2.42)	0.0004022
12	68113419	rs7298113	1.66 (1.25-2.20)	0.0004022
14	87646372	rs35193824	1.42 (1.17-1.73)	0.0004022
1	97216336	rs273877	1.24 (1.10-1.40)	0.0004026
1	97220771	rs273876	1.24 (1.10-1.40)	0.0004026
8	3808039	rs756095	1.23 (1.10-1.38)	0.0004029
7	6095382	rs852150	1.24 (1.10-1.39)	0.0004031
6	92548874	rs2501653	1.31 (1.13-1.53)	0.0004032
16	68427217	rs28451413	1.48 (1.19-1.84)	0.0004033
15	86294006	rs1105704	0.81 (0.71-0.91)	0.0004036
5	75898611	rs16873519	1.70 (1.27-2.29)	0.000404
5	75899903	rs11951829	1.70 (1.27-2.29)	0.000404
14	65364758	rs11845923	2.45 (1.49-4.03)	0.0004044
3	79962483	rs75770650	1.47 (1.19-1.81)	0.0004047
11	111422217	rs663763	0.48 (0.32-0.72)	0.000405
11	123713740	rs12281910	0.77 (0.67-0.89)	0.0004053
11	123713836	rs12288122	0.77 (0.67-0.89)	0.0004053
12	43518043	rs11612232	1.30 (1.13-1.51)	0.0004057
5	75898225	rs4704344	1.70 (1.27-2.29)	0.0004058
2	207902528	rs12468828	1.30 (1.13-1.51)	0.000406
7	18313329	rs302173	1.29 (1.12-1.49)	0.000406
6	25131193	rs303026	0.70 (0.58-0.85)	0.0004064
11	60624906	rs41493247	1.86 (1.32-2.63)	0.0004065
11	70011181	rs114626477	1.88 (1.33-2.67)	0.0004066
4	62840940	rs7667199	1.24 (1.10-1.40)	0.0004069
18	37962617	rs1433847	0.72 (0.60-0.87)	0.0004071
18	37963072	rs1368787	0.72 (0.60-0.87)	0.0004071
11	111415822	rs4581484	0.48 (0.32-0.72)	0.0004078
4	69678465	rs142411020	1.39 (1.16-1.67)	0.0004084
11	111562692	rs11213980	0.46 (0.30-0.71)	0.0004086
11	111568091	rs12363179	0.46 (0.30-0.71)	0.0004086
7	54934812	rs12672383	0.79 (0.70-0.90)	0.0004088
7	54934870	rs11238334	0.79 (0.70-0.90)	0.0004088
4	69619112	rs116766177	1.40 (1.16-1.68)	0.0004089
4	69620094	rs115624757	1.40 (1.16-1.68)	0.0004089
12	43523046	rs17092720	1.30 (1.13-1.51)	0.0004093
11	111417779	rs7130440	0.48 (0.32-0.72)	0.0004094
9	95797206	rs10992598	0.75 (0.63-0.88)	0.0004095
12	34327107	rs11053144	1.91 (1.34-2.74)	0.0004096
14	87647217	rs66660043	1.42 (1.17-1.73)	0.0004096
1	185532279	rs500228	0.74 (0.63-0.88)	0.00041
5	155792579	rs17555767	0.79 (0.69-0.90)	0.000411
11	15049013	rs7938195	0.76 (0.65-0.88)	0.000411
12	43538970	rs35678070	1.31 (1.13-1.51)	0.0004112
12	43532375	rs35173116	1.30 (1.13-1.51)	0.0004114
9	109181134	rs17291025	1.32 (1.13-1.54)	0.0004115
11	111568681	rs7121011	0.46 (0.30-0.71)	0.0004116
7	5523880	rs12537935	0.62 (0.48-0.81)	0.000412
11	70223743	rs524333	0.72 (0.60-0.87)	0.000412
2	207919184	rs12474043	1.32 (1.13-1.54)	0.0004124
11	111420936	rs4938792	0.48 (0.32-0.72)	0.0004125
11	111423286	rs679032	0.48 (0.32-0.72)	0.0004125
11	111424716	rs518294	0.48 (0.32-0.72)	0.0004125
11	111425105	rs682239	0.48 (0.32-0.72)	0.0004125
11	111425658	rs587010	0.48 (0.32-0.72)	0.0004125
11	111431614	rs542275	0.48 (0.32-0.72)	0.0004125
11	60622500	rs4939468	1.86 (1.32-2.63)	0.0004132
2	128435879	rs13393572	2.05 (1.38-3.06)	0.0004133
2	128436120	rs72846212	2.05 (1.38-3.06)	0.0004133
2	128436450	rs72846213	2.05 (1.38-3.06)	0.0004133
2	128437526	rs72846214	2.05 (1.38-3.06)	0.0004133
2	229325107	rs35927319	0.78 (0.68-0.89)	0.0004137
[truncated: 8,002 more rows]
