# Supplementary material for: An enhancer variant at 16q22.1 predisposes to hepatocellular carcinoma via regulating PRMT7 expression
Source: Nat Commun. 2022 Mar 9;13:1232. doi: 10.1038/s41467-022-28861-0 (PMC8907293; doi:10.1038/s41467-022-28861-0)
Supplement: Supplementary file 7 — Source Data [file 41467_2022_28861_MOESM7_ESM.xlsx]

## Sheet: Figure 2c-d
Figure 2c-d	Relative Firefly/Renilla luciferase activity examined in QGY-7703 and HepG2 when the rs73613962-centered region is inserted in the luciferase vector in the forward orientation.
Figure 2c	QGY-7703 (forward insertion)
	Control	Enhancer-T	Enhancer-G			Control	Enhancer-T	Enhancer-G
Firefly	232	39827	45292		Firefly/Renilla	0.149774	75.7167	114.086
	248	38810	45041			0.187029	73.6433	104.503
	282	39456	44993			0.182288	65.1089	100.431
Renilla	1549	526	397
	1326	527	431
	1547	606	448
Figure 2d	HepG2 (forward insertion)
	Control	Enhancer-T	Enhancer-G			Control	Enhancer-T	Enhancer-G
Firefly	172	10621	17095		Firefly/Renilla	0.924731	36.7509	71.8277
	176	8178	26248			0.858537	26.1278	87.4933
	211	9080	18527			0.921397	32.3132	66.1679
Renilla	186	289	238
	205	313	300
	229	281	280

## Sheet: Figure 2f-g
Figure 2f-g	Relative Firefly/Renilla luciferase activity examined in QGY-7703 and HepG2 when the rs73613962-centered region is inserted in the luciferase vector in the reverse orientation.
Figure 2f	QGY-7703 (reverse insertion)
	Control	Enhancer-T	Enhancer-G			Control	Enhancer-T	Enhancer-G
Firefly	63	1946	2296		Firefly/Renilla	0.276316	8.00823	10.296
	70	1999	2345			0.289256	7.24275	12.1503
	64	1939	2337			0.234432	6.02174	9.6971
Renilla	228	243	223
	242	276	193
	273	322	241
Figure 2g	HepG2 (reverse insertion)
	Control	Enhancer-T	Enhancer-G			Control	Enhancer-T	Enhancer-G
Firefly	285	1232	1404		Firefly/Renilla	0.382038	2.09168	2.43328
	310	1170	1382			0.407895	2.08185	2.35836
	276	1220	1301			0.399421	2.09983	2.35688
Renilla	746	589	577
	760	562	586
	691	581	552

## Sheet: Figure 3c
Figure 3c	qPCR detection of relative PRMT7 expression upon the controls without any mutation (Control_1, 2) and the mutations being edited in rs73613962-containing regions (Mutation_1, 2, 3)
ct values
Control_1		Control_2		Mutation_1		Mutation_2		Mutation_3
GAPDH	PRMT7	GAPDH	PRMT7	GAPDH	PRMT7	GAPDH	PRMT7	GAPDH	PRMT7
19.7	27.75	22.8	31.1	18.32	29.17	18.97	28.72	19.18	27.74
19.45	27.54	22.7	30.72	18.33	28.98	19	28.62	18.98	27.54
19.38	27.47	23.02	30.97	18.23	28.8	19.28	28.8	18.88	27.38
Relative expression of PRMT7 normalized to GAPDH
Control_1	Control_2	Mutation_1	Mutation_2	Mutation_3
PRMT7	PRMT7	PRMT7	PRMT7	PRMT7
0.89296	0.876947	0.143517	0.337604	0.634932
1.03288	1.14121	0.163719	0.361834	0.729345
1.08423	0.959638	0.185475	0.319392	0.814888

## Sheet: Figure 3e-f
Figure 3e-f	RNA level of PRMT7 detected by qPCR in the CRISPRi assay in the QGY-7703 and HepG2, respectively.
ct values
Figure 3e					Figure 3f
QGY-7703					HepG2
K_Ctrl		K_gRNA			K_Ctrl		K_gRNA
GAPDH	PRMT7	GAPDH	PRMT7		GAPDH	PRMT7	GAPDH	PRMT7
18.71	26	18.24	27.65		19.64	27.08	19.11	27.2
18.46	26.16	18.3	27.51		19.4	26.85	18.98	27.2
18.38	26.54	18.31	27.38		19.52	26.88	18.97	27.28
Relative expression of PRMT7 normalized to GAPDH
QGY-7703					HepG2
K_Ctrl	K_gRNA				K_Ctrl	K_gRNA
1.17555	0.318567				0.905425	0.588564
1.05214	0.35103				1.06191	0.588564
0.808508	0.38413				1.04006	0.556816

## Sheet: Figure 3h-i
Figure 3h-i	RNA level of PRMT7 detected by qPCR in the CRISPRa assay in the QGY-7703 and HepG2, respectively.
ct values
Figure 3h					Figure 3i
QGY-7703					HepG2
V_Ctrl		V_gRNA			V_Ctrl		V_gRNA
GAPDH	PRMT7	GAPDH	PRMT7		GAPDH	PRMT7	GAPDH	PRMT7
18.31	26.29	18.74	26.05		19.01	25.65	18.49	24.8
18.39	26.32	18.47	26.15		18.62	25.56	18.13	24.84
18.51	26.42	18.6	26.1		18.49	25.66	18.11	24.49
Relative expression of PRMT7 normalized to GAPDH
QGY-7703					HepG2
V_Ctrl	V_gRNA				V_Ctrl	V_gRNA
1.03766	1.4036				0.981686	1.27434
1.0163	1.3096				1.04488	1.23949
0.948246	1.35579				0.974905	1.57981

## Sheet: Figure 4b
Figure 4b	The enrichment of HNF4A on the rs73613962-containing region examined by ChIP-qPCR.
Results of ChIP-qPCR
ct values
IgG_Input	HNF4A_Input	IgG	HNF4A
18.7544	18.8679	24.2371	19.1746
18.5081	18.4717	24.0101	19.0782
18.4953	18.4451	23.8167	18.9763
%Input
%Input_IgG	%Input_HNF4A
0.0447261	1.61699
0.0441334	1.31365
0.0500199	1.38396

## Sheet: Figure 4c
Figure 4c	ChIP-PCR for detection of HNF4A binding on rs73613962-centred sequnce
Results of ChIP-PCR
Grey values
IgG_Input	HNF4A_Input	IgG	HNF4A
1630	1767	519	4966
1676	1972	501	5197
1478	1932	510	5082
Relative grey values
IgG_Input	HNF4A_Input	IgG	HNF4A
0.978323	1.15971	0.982659	9.89403
0.951472	1.12788	1.01796	10.2495
1.07894	1.27898	1	10.0686
Gel picture

## Sheet: Figure 4d
Figure 4d	The dual-luciferase assay of enhancer activity for the enhancer-T and enhancer-G before and after the downregulation of HNF4A
	T-siNC	G-siNC	T-HNF4A_KD	G-HNF4A_KD			T-siNC	G-siNC	T-HNF4A_KD	G-HNF4A_KD
Firefly	40646	25304	48743	48897		Firefly/Renilla	82.7821	98.4591	87.1968	79.8971
	39342	25618	47918	52272			89.8219	104.138	108.167	78.7229
	39994	25461	48331	50585			86.0086	101.036	96.4691	79.2868
Renilla	491	257	559	612
	438	246	443	664
	465	252	501	638

## Sheet: Figure 4f
Figure 4f	qPCR detection of HNF4A and PRMT7 expressions after the downregulation of HNF4A in cells through two siRNAs.
ct values
siNC			HNF4A_si1			HNF4A_si2
GAPDH	HNF4A	PRMT7	GAPDH	HNF4A	PRMT7	GAPDH	HNF4A	PRMT7
17.63	31.02	25.75	16.73	31.36	25.79	17.34	31.5	26.17
17.46	30.72	25.66	16.7	31.05	26.03	17.43	31.6	26.19
17.27	30.85	25.73	16.77	31.49	25.99	17.67	31.55	26.15
Relative expression of HNF4A and PRMT7 normalized to GAPDH
siNC		HNF4A_si1		HNF4A_si2
HNF4A	PRMT7	HNF4A	PRMT7	HNF4A	PRMT7
0.897095	0.974905	0.430191	0.575564	0.652202	0.738869
1.10445	1.03766	0.533311	0.487356	0.608526	0.728697
1.00928	0.988514	0.393122	0.501058	0.629985	0.749183

## Sheet: Figure 5a
Figure 5a	qPCR and western blot detection of RNA and protein abundance of PRMT7 after PRMT7 knockdown in cells by two shRNAs, respectively.
Results of qPCR
ct values
Control		PRMT7_sh1		PRMT7_sh2
GAPDH	PRMT7	GAPDH	PRMT7	GAPDH	PRMT7
15.61	25.25	16.55	29.23	15.46	27.91
15.72	25.43	16.23	29.47	15.8	28.05
15.87	25.29	16.14	29.35	15.67	27.54
Relative expression of PRMT7 normalized to GAPDH
Control	PRMT7_sh1	PRMT7_sh2
1.05214	0.0984958	0.155661
0.928731	0.0834008	0.141265
1.02337	0.0906346	0.201169
Results of western blot

[truncated: 8 more sheets: Figure 5b, Figure 5d, Figure 5e-f, Figure 5h-i, Figure 5k, Figure 6c, Figure 6d, Figure 6e-h]
